# Supplementary material for: Crystal structure of poly[[(acetato-κO){μ3-N-[(pyridin-4-yl)meth­yl]pyrazine-2-carboxamidato-κ4 N:N 1,N 2:N 4]copper(II)] dihydrate]: a metal–organic framework (MOF)
Source: Acta Crystallogr Sect E Struct Rep Online. 2014 Jun 23;70(Pt 7):23–6. doi: 10.1107/S1600536814011520 (PMC4120597; doi:10.1107/S1600536814011520)
Supplement: Supplementary file 1 [file e-70-00023-sup1.cif]

##############################################################################
#                                                                            #
# This CIF contains the data in a paper accepted for publication in          #
# Acta Crystallographica Section E. It conforms to the requirements of       #
# Notes for Authors for Acta Crystallographica Section E, and has been       #
# peer reviewed under the auspices of the IUCr Commission on Journals.       #
#                                                                            #
# Full details of the Crystallographic Information File format               #
# are given in the paper "The Crystallographic Information File (CIF):       #
# a New Standard Archive File for Crystallography" by S. R. Hall, F. H.      #
# Allen and I. D. Brown [Acta Cryst. (1991), A47, 655-685].                  #
#                                                                            #
# The current version of the core CIF dictionary is obtainable from          #
# ftp://ftp.iucr.org/pub/cif_core.dic.                                       #
#                                                                            #
# Software is freely available for graphical display of the structure(s)     #
# in this CIF. For information consult the CIF software page                 #
# http://www.iucr.org/resources/cif/software.                                #
#                                                                            #
# This file may be used for bona fide research purposes within the           #
# scientific community so long as proper attribution is given to the journal # 
# article from which it was obtained.                                        #
#                                                                            #
##############################################################################
data_CuL
_audit_creation_method     SHELXL-2013
_journal_date_recd_electronic     2014-04-28
_journal_date_accepted     2014-05-16
_journal_name_full     'Acta Crystallographica, Section E'
_journal_year     2014
_journal_volume     70
_journal_issue      7
_journal_page_first     23
_journal_page_last     26
_journal_paper_category     GM
_journal_paper_doi     10.1107/S1600536814011520
_journal_coeditor_code     HB0008
_publ_contact_author_name     'Helen Stoeckli-Evans'
_publ_contact_author_address
;
Institute of Physics
University of neuchatel
rue Emile-ARgand11
CH-2000 Neuchatel
Switzerland
;
_publ_contact_author_email     'helen.stoeckli-evans@unine.ch'
_publ_contact_author_fax     '+41327182511'
_publ_contact_author_phone     '+41327182426'
_publ_section_title
;\
Crystal structure of
poly[[(acetato-\k<i>O</i>){\m~3~-<i>N</i>-[(pyridin-4-yl)methyl]pyrazine-2-\
carboxamidato-\k^4^<i>N</i>:<i>N</i>^1^,<i>N</i>^2^:<i>N</i>^4^]copper(II)]
dihydrate]: a metal--organic framework (MOF)
;
_publ_section_title_footnote
;
 This work is part of the PhD thesis (University of Neuch\^atel, 2002) of DSC.
;
loop_
    _publ_author_name
    _publ_author_footnote
    _publ_author_address
    'Cati, Dilovan S.' .
;
Debiopharm International S.A.
Chemin Messidor 5-7
CP 5911
1002 Lausanne
Switzerland
;
    'Stoeckli-Evans, Helen' .
;
Institute of Physics
University of Neuch\^atel
rue Emile-Argand 11
CH-2000 Neuch\^atel
Switzerland
;
_publ_section_synopsis     .
_database_code_depnum_ccdc_archive     'CCDC 1004264'
_chemical_name_systematic
;\
Poly[[(acetato-\k<i>O</i>){\m~3~-<i>N</i>-[(pyridin-4-yl)methyl]pyrazine-2-\
carboxamidato-\k^4^<i>N</i>:<i>N</i>^1^,<i>N</i>^2^:<i>N</i>^4^]copper(II)]
dihydrate]
;
_chemical_name_common     ?
_chemical_formula_moiety     'C13 H12 Cu N4 O3, 2(H2 O)'
_chemical_formula_sum     'C13 H16 Cu N4 O5'
_chemical_formula_iupac     '[Cu (C11 H9 N4 O) (C2 H3 O2)], 2H2 O'
_chemical_formula_weight     371.84
_chemical_melting_point     ?
_symmetry_space_group_name_hall     '-P 2yn'
_shelx_space_group_comment
;
The symmetry employed for this shelxl refinement is uniquely defined
by the following loop, which should always be used as a source of
symmetry information in preference to the above space-group names.
They are only intended as comments.
;
_space_group_crystal_system     monoclinic
_space_group_name_H-M_alt     'C c'
_space_group_name_Hall     'C -2yc'
loop_
    _space_group_symop_operation_xyz
    'x, y, z'
    'x, -y, z+1/2'
    'x+1/2, y+1/2, z'
    'x+1/2, -y+1/2, z+1/2'
_cell_length_a     7.8256(12)
_cell_length_b     22.331(2)
_cell_length_c     8.9976(13)
_cell_angle_alpha     90
_cell_angle_beta     110.040(16)
_cell_angle_gamma     90
_cell_volume     1477.2(4)
_cell_formula_units_Z     4
_cell_measurement_reflns_used     2705
_cell_measurement_theta_min     2.13
_cell_measurement_theta_max     26.09
_cell_measurement_temperature     153(2)
_exptl_crystal_description     block
_exptl_crystal_colour     'turquoise blue'
_exptl_crystal_size_max     0.40
_exptl_crystal_size_mid     0.30
_exptl_crystal_size_min     0.30
_exptl_crystal_density_diffrn     1.672
_exptl_crystal_density_meas     ?
_exptl_crystal_density_method     ?
_exptl_crystal_F_000     764
_exptl_absorpt_coefficient_mu     1.511
_exptl_absorpt_correction_type     multi-scan
_exptl_absorpt_process_details
                              '(<i>MULscanABS</i> in <i>PLATON</i>; Spek, 2009)'
_shelx_estimated_absorpt_T_min     ?
_shelx_estimated_absorpt_T_max     ?
_exptl_absorpt_correction_T_min     0.9788
_exptl_absorpt_correction_T_max     1.0000
_exptl_special_details     ?
_diffrn_ambient_temperature     153(2)
_diffrn_radiation_type     MoK\a
_diffrn_radiation_wavelength     0.71073
_diffrn_radiation_source     'fine-focus sealed tube'
_diffrn_radiation_monochromator     'plane graphite'
_diffrn_measurement_device_type     'Stoe IPDS I'
_diffrn_measurement_device     '1 circle goniometer'
_diffrn_measurement_method     '\f rotation'
_diffrn_detector_area_resol_mean     ?
_diffrn_reflns_number     5730
_diffrn_reflns_av_R_equivalents     0.0697
_diffrn_reflns_theta_min     2.917
_diffrn_reflns_theta_max     25.914
_diffrn_reflns_theta_full     25.242
_diffrn_measured_fraction_theta_max     0.995
_diffrn_measured_fraction_theta_full     0.999
_diffrn_reflns_limit_h_min     -9
_diffrn_reflns_limit_h_max     9
_diffrn_reflns_limit_k_min     -27
_diffrn_reflns_limit_k_max     26
_diffrn_reflns_limit_l_min     -11
_diffrn_reflns_limit_l_max     10
_refine_special_details     ?
_reflns_number_total     2705
_reflns_number_gt     1778
_reflns_threshold_expression     I>2\s(I)
_refine_ls_structure_factor_coef     Fsqd
_refine_ls_matrix_type     full
_refine_ls_R_factor_all     0.0765
_refine_ls_R_factor_gt     0.0395
_refine_ls_wR_factor_gt     0.0643
_refine_ls_wR_factor_ref     0.0715
_refine_ls_goodness_of_fit_ref     0.777
_refine_ls_restrained_S_all     0.776
_refine_ls_number_reflns     2705
_refine_ls_number_parameters     203
_refine_ls_number_restraints     8
_refine_ls_hydrogen_treatment     constr
_refine_ls_weighting_scheme     calc
_refine_ls_weighting_details
                      'w=1/[\s^2^(Fo^2^)+(0.0070P)^2^] where P=(Fo^2^+2Fc^2^)/3'
_atom_sites_solution_hydrogens     mixed
_atom_sites_solution_primary     direct
_atom_sites_solution_secondary     difmap
_refine_ls_shift/su_max     0.000
_refine_ls_shift/su_mean     0.000
_refine_diff_density_max     0.399
_refine_diff_density_min     -0.589
_refine_ls_extinction_method     none
_refine_ls_extinction_coef     .
_refine_ls_abs_structure_details
;
Flack <i>x</i> determined using 665 quotients
[(<i>I</i>^+^)-(<i>I</i>^-^)]/[(<i>I</i>^+^)+(<i>I</i>^-^)]
(Parsons & Flack, 2004)
;
_refine_ls_abs_structure_Flack     -0.01(3)
loop_
    _atom_type_symbol
    _atom_type_description
    _atom_type_scat_dispersion_real
    _atom_type_scat_dispersion_imag
    _atom_type_scat_source
    'C' 'C' 0.0033 0.0016
                         'International Tables Vol C Tables 4.2.6.8 and 6.1.1.4'
    'H' 'H' 0.0000 0.0000
                         'International Tables Vol C Tables 4.2.6.8 and 6.1.1.4'
    'Cu' 'Cu' 0.3201 1.2651
                         'International Tables Vol C Tables 4.2.6.8 and 6.1.1.4'
    'N' 'N' 0.0061 0.0033
                         'International Tables Vol C Tables 4.2.6.8 and 6.1.1.4'
    'O' 'O' 0.0106 0.0060
                         'International Tables Vol C Tables 4.2.6.8 and 6.1.1.4'
_computing_data_collection     'EXPOSE in <i>IPDSI</i> (Stoe & Cie, 2004)'
_computing_cell_refinement     'CELL in <i>IPDSI</i> (Stoe & Cie, 2004)'
_computing_data_reduction     'INTEGRATE in <i>IPDSI</i> (Stoe & Cie, 2004)'
_computing_structure_solution     'SHELXS97 (Sheldrick, 2008)'
_computing_structure_refinement     'SHELXL2013 (Sheldrick, 2008)'
_computing_molecular_graphics     'Mercury (Macrae <i>et al.</i>, 2008)'
_computing_publication_material
;
SHELXL2013 (Sheldrick, 2008), PLATON (Spek, 2009) and
publCIF (Westrip, 2010)
;
loop_
    _atom_site_type_symbol
    _atom_site_label
    _atom_site_fract_x
    _atom_site_fract_y
    _atom_site_fract_z
    _atom_site_U_iso_or_equiv
    _atom_site_adp_type
    _atom_site_calc_flag
    _atom_site_occupancy
    _atom_site_disorder_assembly
    _atom_site_disorder_group
    Cu Cu1 0.44720(19) 0.13211(4) 0.83884(18) 0.0155(2) Uani d 1 . .
    O O1 0.3072(8) 0.1995(2) 1.2004(7) 0.0248(16) Uani d 1 . .
    O O2 0.5973(10) 0.1326(3) 0.7054(9) 0.0169(15) Uani d 1 . .
    O O3 0.7386(8) 0.0439(3) 0.7464(8) 0.0266(15) Uani d 1 . .
    N N1 0.5958(11) 0.1988(3) 0.9695(9) 0.0155(9) Uani d 1 . .
    N N2 0.7658(12) 0.2933(3) 1.1646(9) 0.0155(9) Uani d 1 . .
    N N3 0.3109(12) 0.1421(4) 0.9844(11) 0.0155(9) Uani d 1 . .
    N N4 0.3255(10) -0.0570(3) 1.2361(9) 0.0155(9) Uani d 1 . .
    C C1 0.7378(15) 0.2255(5) 0.9510(12) 0.018(3) Uani d 1 . .
    H H1 0.7839 0.2120 0.8720 0.022 Uiso calc 1 . .
    C C2 0.8206(16) 0.2742(5) 1.0483(12) 0.018(3) Uani d 1 . .
    H H2 0.9191 0.2940 1.0304 0.021 Uiso calc 1 . .
    C C3 0.6208(15) 0.2647(4) 1.1831(13) 0.015(2) Uani d 1 . .
    H H3 0.5771 0.2774 1.2644 0.018 Uiso calc 1 . .
    C C4 0.5351(15) 0.2174(5) 1.0852(11) 0.014(2) Uani d 1 . .
    C C5 0.3707(11) 0.1848(3) 1.0932(10) 0.0146(19) Uani d 1 . .
    C C6 0.1512(13) 0.1078(4) 0.9801(12) 0.015(2) Uani d 1 . .
    H H6A 0.0774 0.0987 0.8689 0.018 Uiso calc 1 . .
    H H6B 0.0757 0.1320 1.0262 0.018 Uiso calc 1 . .
    C C7 0.2058(11) 0.0497(3) 1.0721(11) 0.0124(17) Uani d 1 . .
    C C8 0.1360(11) -0.0045(4) 1.0059(11) 0.020(2) Uani d 1 . .
    H H8 0.0425 -0.0061 0.9053 0.024 Uiso calc 1 . .
    C C9 0.2044(13) -0.0571(4) 1.0884(13) 0.020(2) Uani d 1 . .
    H H9 0.1638 -0.0944 1.0381 0.024 Uiso calc 1 . .
    C C10 0.3872(11) -0.0036(3) 1.3001(11) 0.019(2) Uani d 1 . .
    H H10 0.4747 -0.0028 1.4039 0.023 Uiso calc 1 . .
    C C11 0.3310(12) 0.0503(4) 1.2239(10) 0.016(2) Uani d 1 . .
    H H11 0.3775 0.0871 1.2748 0.019 Uiso calc 1 . .
    C C12 0.6927(13) 0.0907(5) 0.6705(13) 0.016(2) Uani d 1 . .
    C C13 0.7531(12) 0.1058(4) 0.5323(10) 0.024(2) Uani d 1 . .
    H H13A 0.7724 0.0687 0.4820 0.035 Uiso calc 1 . .
    H H13B 0.8669 0.1285 0.5701 0.035 Uiso calc 1 . .
    H H13C 0.6591 0.1298 0.4552 0.035 Uiso calc 1 . .
    O O1W 0.7662(12) 0.0650(3) 0.0791(10) 0.0313(19) Uani d 1 . .
    H H1WA 0.764(17) 0.042(4) 0.151(8) 0.047 Uiso d 1 . .
    H H1WB 0.752(15) 0.044(4) -0.002(7) 0.047 Uiso d 1 . .
    O O2W 0.9960(9) 0.1546(3) 0.2989(8) 0.0358(18) Uani d 1 . .
    H H2WA 0.925(10) 0.134(4) 0.222(8) 0.054 Uiso d 1 . .
    H H2WB 1.072(10) 0.169(4) 0.261(10) 0.054 Uiso d 1 . .
loop_
    _atom_site_aniso_label
    _atom_site_aniso_U_11
    _atom_site_aniso_U_22
    _atom_site_aniso_U_33
    _atom_site_aniso_U_12
    _atom_site_aniso_U_13
    _atom_site_aniso_U_23
    Cu1 0.0184(5) 0.0119(4) 0.0183(5) -0.0019(8) 0.0092(4) -0.0025(8)
    O1 0.032(4) 0.021(3) 0.032(4) -0.011(3) 0.025(4) -0.013(3)
    O2 0.023(4) 0.008(3) 0.023(4) 0.000(3) 0.012(3) -0.004(3)
    O3 0.025(4) 0.019(3) 0.037(5) 0.009(3) 0.013(3) 0.005(3)
    N1 0.018(2) 0.0133(18) 0.018(2) -0.0018(16) 0.009(2) 0.0013(17)
    N2 0.018(2) 0.0133(18) 0.018(2) -0.0018(16) 0.009(2) 0.0013(17)
    N3 0.018(2) 0.0133(18) 0.018(2) -0.0018(16) 0.009(2) 0.0013(17)
    N4 0.018(2) 0.0133(18) 0.018(2) -0.0018(16) 0.009(2) 0.0013(17)
    C1 0.017(6) 0.017(5) 0.020(6) -0.004(4) 0.007(5) -0.002(5)
    C2 0.019(6) 0.022(6) 0.016(6) -0.003(5) 0.011(5) -0.001(5)
    C3 0.018(6) 0.014(5) 0.016(6) -0.005(4) 0.012(5) -0.001(4)
    C4 0.023(6) 0.010(5) 0.012(5) -0.005(4) 0.010(5) 0.001(4)
    C5 0.015(5) 0.016(4) 0.014(5) -0.002(3) 0.006(4) 0.001(4)
    C6 0.013(6) 0.010(5) 0.021(6) -0.002(4) 0.004(5) 0.003(4)
    C7 0.011(4) 0.009(4) 0.018(5) 0.002(3) 0.006(4) 0.006(4)
    C8 0.012(5) 0.020(4) 0.027(6) 0.001(4) 0.005(4) 0.000(4)
    C9 0.020(5) 0.012(5) 0.028(7) -0.004(4) 0.009(5) 0.002(4)
    C10 0.024(6) 0.017(4) 0.017(6) 0.000(3) 0.009(5) 0.002(4)
    C11 0.023(5) 0.007(4) 0.018(5) -0.003(4) 0.008(5) -0.004(4)
    C12 0.007(5) 0.022(6) 0.019(6) 0.001(4) 0.004(5) 0.001(5)
    C13 0.019(5) 0.035(5) 0.022(6) 0.004(4) 0.014(5) -0.003(4)
    O1W 0.047(5) 0.019(4) 0.033(5) -0.002(4) 0.019(5) 0.001(3)
    O2W 0.042(5) 0.038(4) 0.034(5) -0.007(3) 0.022(4) -0.006(3)
_geom_special_details
;
 All esds (except the esd in the dihedral angle between two l.s. planes)
 are estimated using the full covariance matrix.  The cell esds are taken
 into account individually in the estimation of esds in distances, angles
 and torsion angles; correlations between esds in cell parameters are only
 used when they are defined by crystal symmetry.  An approximate (isotropic)
 treatment of cell esds is used for estimating esds involving l.s. planes.
;
loop_
    _geom_bond_atom_site_label_1
    _geom_bond_atom_site_label_2
    _geom_bond_site_symmetry_2
    _geom_bond_distance
    _geom_bond_publ_flag
    Cu1 O2 . 1.947(7) y
    Cu1 N3 . 1.964(9) y
    Cu1 N4 2_554 1.993(7) y
    Cu1 N1 . 2.003(8) y
    Cu1 N2 4_454 2.393(8) y
    O1 C5 . 1.270(9) ?
    O2 C12 . 1.300(12) ?
    O3 C12 . 1.232(11) ?
    N1 C1 . 1.323(13) ?
    N1 C4 . 1.349(12) ?
    N2 C2 . 1.330(13) ?
    N2 C3 . 1.360(13) ?
    N2 Cu1 4 2.393(8) ?
    N3 C5 . 1.332(11) ?
    N3 C6 . 1.455(13) ?
    N4 C10 . 1.341(10) ?
    N4 C9 . 1.342(13) ?
    N4 Cu1 2 1.992(7) ?
    C1 C2 . 1.405(14) ?
    C1 H1 . 0.9500 ?
    C2 H2 . 0.9500 ?
    C3 C4 . 1.393(13) ?
    C3 H3 . 0.9500 ?
    C4 C5 . 1.500(13) ?
    C6 C7 . 1.520(11) ?
    C6 H6A . 0.9900 ?
    C6 H6B . 0.9900 ?
    C7 C8 . 1.376(11) ?
    C7 C11 . 1.382(12) ?
    C8 C9 . 1.395(13) ?
    C8 H8 . 0.9500 ?
    C9 H9 . 0.9500 ?
    C10 C11 . 1.381(11) ?
    C10 H10 . 0.9500 ?
    C11 H11 . 0.9500 ?
    C12 C13 . 1.512(12) ?
    C13 H13A . 0.9800 ?
    C13 H13B . 0.9800 ?
    C13 H13C . 0.9800 ?
    O1W H1WA . 0.84(3) ?
    O1W H1WB . 0.84(3) ?
    O2W H2WA . 0.86(3) ?
    O2W H2WB . 0.85(3) ?
loop_
    _geom_angle_atom_site_label_1
    _geom_angle_atom_site_label_2
    _geom_angle_atom_site_label_3
    _geom_angle_site_symmetry_1
    _geom_angle_site_symmetry_3
    _geom_angle
    _geom_angle_publ_flag
    O2 Cu1 N3 . . 172.2(3) ?
    O2 Cu1 N4 . 2_554 90.7(3) ?
    N3 Cu1 N4 . 2_554 97.0(3) ?
    O2 Cu1 N1 . . 90.4(3) ?
    N3 Cu1 N1 . . 82.1(4) ?
    N4 Cu1 N1 2_554 . 170.6(3) ?
    O2 Cu1 N2 . 4_454 86.5(3) ?
    N3 Cu1 N2 . 4_454 91.3(3) ?
    N4 Cu1 N2 2_554 4_454 101.5(3) ?
    N1 Cu1 N2 . 4_454 87.8(2) ?
    C12 O2 Cu1 . . 131.5(6) ?
    C1 N1 C4 . . 119.4(8) ?
    C1 N1 Cu1 . . 127.3(7) ?
    C4 N1 Cu1 . . 113.3(7) ?
    C2 N2 C3 . . 116.9(9) ?
    C2 N2 Cu1 . 4 117.4(7) ?
    C3 N2 Cu1 . 4 125.3(7) ?
    C5 N3 C6 . . 118.6(9) ?
    C5 N3 Cu1 . . 115.9(6) ?
    C6 N3 Cu1 . . 125.5(7) ?
    C10 N4 C9 . . 117.0(7) ?
    C10 N4 Cu1 . 2 120.3(6) ?
    C9 N4 Cu1 . 2 121.4(6) ?
    N1 C1 C2 . . 119.9(10) ?
    N1 C1 H1 . . 120.0 ?
    C2 C1 H1 . . 120.0 ?
    N2 C2 C1 . . 122.3(10) ?
    N2 C2 H2 . . 118.9 ?
    C1 C2 H2 . . 118.9 ?
    N2 C3 C4 . . 121.3(10) ?
    N2 C3 H3 . . 119.3 ?
    C4 C3 H3 . . 119.3 ?
    N1 C4 C3 . . 120.1(10) ?
    N1 C4 C5 . . 115.0(8) ?
    C3 C4 C5 . . 124.9(9) ?
    O1 C5 N3 . . 127.8(8) ?
    O1 C5 C4 . . 118.5(8) ?
    N3 C5 C4 . . 113.7(8) ?
    N3 C6 C7 . . 110.9(8) ?
    N3 C6 H6A . . 109.5 ?
    C7 C6 H6A . . 109.5 ?
    N3 C6 H6B . . 109.5 ?
    C7 C6 H6B . . 109.5 ?
    H6A C6 H6B . . 108.0 ?
    C8 C7 C11 . . 118.6(8) ?
    C8 C7 C6 . . 121.3(8) ?
    C11 C7 C6 . . 120.1(8) ?
    C7 C8 C9 . . 119.2(9) ?
    C7 C8 H8 . . 120.4 ?
    C9 C8 H8 . . 120.4 ?
    N4 C9 C8 . . 122.6(9) ?
    N4 C9 H9 . . 118.7 ?
    C8 C9 H9 . . 118.7 ?
    N4 C10 C11 . . 123.8(8) ?
    N4 C10 H10 . . 118.1 ?
    C11 C10 H10 . . 118.1 ?
    C10 C11 C7 . . 118.6(8) ?
    C10 C11 H11 . . 120.7 ?
    C7 C11 H11 . . 120.7 ?
    O3 C12 O2 . . 124.0(9) ?
    O3 C12 C13 . . 122.0(9) ?
    O2 C12 C13 . . 113.9(8) ?
    C12 C13 H13A . . 109.5 ?
    C12 C13 H13B . . 109.5 ?
    H13A C13 H13B . . 109.5 ?
    C12 C13 H13C . . 109.5 ?
    H13A C13 H13C . . 109.5 ?
    H13B C13 H13C . . 109.5 ?
    H1WA O1W H1WB . . 107(4) ?
    H2WA O2W H2WB . . 104(4) ?
loop_
    _geom_torsion_atom_site_label_1
    _geom_torsion_atom_site_label_2
    _geom_torsion_atom_site_label_3
    _geom_torsion_atom_site_label_4
    _geom_torsion_site_symmetry_1
    _geom_torsion_site_symmetry_2
    _geom_torsion_site_symmetry_3
    _geom_torsion_site_symmetry_4
    _geom_torsion
    _geom_torsion_publ_flag
    C4 N1 C1 C2 . . . . -2.0(14) ?
    Cu1 N1 C1 C2 . . . . 176.4(8) ?
    C3 N2 C2 C1 . . . . -1.9(15) ?
    Cu1 N2 C2 C1 4 . . . 172.1(9) ?
    N1 C1 C2 N2 . . . . 2.8(17) ?
    C2 N2 C3 C4 . . . . 0.5(14) ?
    Cu1 N2 C3 C4 4 . . . -173.0(8) ?
    C1 N1 C4 C3 . . . . 0.5(14) ?
    Cu1 N1 C4 C3 . . . . -178.0(8) ?
    C1 N1 C4 C5 . . . . 178.7(9) ?
    Cu1 N1 C4 C5 . . . . 0.1(11) ?
    N2 C3 C4 N1 . . . . 0.2(16) ?
    N2 C3 C4 C5 . . . . -177.7(9) ?
    C6 N3 C5 O1 . . . . 1.8(14) ?
    Cu1 N3 C5 O1 . . . . -179.4(7) ?
    C6 N3 C5 C4 . . . . -179.5(9) ?
    Cu1 N3 C5 C4 . . . . -0.7(10) ?
    N1 C4 C5 O1 . . . . 179.2(8) ?
    C3 C4 C5 O1 . . . . -2.8(15) ?
    N1 C4 C5 N3 . . . . 0.4(12) ?
    C3 C4 C5 N3 . . . . 178.4(10) ?
    C5 N3 C6 C7 . . . . -95.5(10) ?
    Cu1 N3 C6 C7 . . . . 85.8(10) ?
    N3 C6 C7 C8 . . . . -128.6(9) ?
    N3 C6 C7 C11 . . . . 49.7(12) ?
    C11 C7 C8 C9 . . . . -5.2(12) ?
    C6 C7 C8 C9 . . . . 173.2(8) ?
    C10 N4 C9 C8 . . . . -3.5(12) ?
    Cu1 N4 C9 C8 2 . . . -171.0(7) ?
    C7 C8 C9 N4 . . . . 5.7(13) ?
    C9 N4 C10 C11 . . . . 1.1(11) ?
    Cu1 N4 C10 C11 2 . . . 168.8(6) ?
    N4 C10 C11 C7 . . . . -0.9(12) ?
    C8 C7 C11 C10 . . . . 2.9(12) ?
    C6 C7 C11 C10 . . . . -175.5(8) ?
    Cu1 O2 C12 O3 . . . . -17.2(15) ?
    Cu1 O2 C12 C13 . . . . 166.2(7) ?
loop_
    _geom_hbond_atom_site_label_D
    _geom_hbond_atom_site_label_H
    _geom_hbond_atom_site_label_A
    _geom_hbond_site_symmetry_A
    _geom_hbond_distance_DH
    _geom_hbond_distance_HA
    _geom_hbond_distance_DA
    _geom_hbond_angle_DHA
    O1W H1WA O3 2_554 0.84(3) 2.13(5) 2.908(9) 154(9)
    O1W H1WB O3 1_554 0.84(3) 2.23(5) 2.964(10) 146(8)
    O2W H2WA O1W . 0.86(3) 2.11(4) 2.951(10) 165(10)
    O2W H2WB O1 1_654 0.85(3) 2.20(3) 3.033(8) 169(10)
    C2 H2 O2 4 0.95 2.37 2.987(13) 123
    C8 H8 O3 1_455 0.95 2.57 3.364(11) 141
    C9 H9 O2W 2_455 0.95 2.50 3.358(12) 151
_shelx_hkl_file
;
  -9  -1   1   57.88   64.31
  -9   1   1   10.14   93.41
  -9  -1   2  107.24   90.39
  -9   1   2   18.03   92.09
  -9  -1   3   50.89   65.63
  -9   1   3   70.82   92.26
  -9   1   4  246.29   64.63
  -9  -1   4  234.11   67.13
  -9   1   5   82.64   94.00
  -9  -1   5  212.15   67.20
  -9  -1   6   -6.04   65.44
  -9   1   6   55.22   64.93
  -9  -1   7   89.38   66.16
  -9   1   7   -8.38  104.18
  -9   3   1   32.74   67.46
  -9  -3   1   58.36   93.85
  -9   3   2   76.19   66.08
  -9  -3   2  132.71   64.98
  -9  -3   3  -15.00   93.07
  -9   3   3   24.75   92.54
  -9  -3   4  255.16   94.15
  -9   3   4  236.60   93.87
  -9   3   5   71.24   65.33
  -9  -3   5   81.56   90.93
  -9   3   6   54.03   94.14
  -9  -3   6  120.34   66.92
  -9   3   7  -65.87   80.88
  -9   5   1   35.87   67.02
  -9  -5   1   97.76   93.79
  -9   5   2  119.32   91.47
  -9  -5   2   25.31   91.38
  -9  -5   3   56.65   64.85
  -9   5   3   66.69   64.75
  -9  -5   4   89.78   66.20
  -9   5   4   73.06   65.72
  -9  -5   5  112.25   66.57
  -9   5   5  128.86   66.32
  -9  -5   6   42.62   93.16
  -9   5   6   39.13   67.48
  -9   7   2  112.19   68.83
  -9  -7   2  166.68   67.90
  -9  -7   3  105.80   90.64
  -9   7   3  -30.39   91.66
  -9  -7   4  -26.27   67.15
  -9   7   4   13.97   65.34
  -9  -7   5   65.88   91.78
  -9   7   5   40.42   91.63
  -9  -7   6  343.81   82.20
  -9  -9   3  102.09   66.18
  -9   9   3   51.53   67.00
  -9   9   4   63.47  103.21
  -9  -9   4   94.86  102.54
  -8  12   0  147.80   67.76
  -8 -12   0  221.09   69.89
  -8  10  -1  118.55  106.11
  -8 -10  -1  133.71   95.91
  -8  10   0  179.65   66.65
  -8 -10   0  190.76   94.78
  -8  -8  -1   37.62   93.86
  -8   8  -1  134.67   92.10
  -8  -8   0   40.31   91.48
  -8   8   0   71.95   65.16
  -8  -6  -2    8.02   94.20
  -8   6  -2  -39.98  105.20
  -8   6  -1  295.70   70.46
  -8  -6  -1  260.61   99.44
  -8   6   0   64.46   91.74
  -8  -6   0  -13.03   90.37
  -8  -4  -2  194.36   96.67
  -8   4  -2  183.50   95.75
  -8  -4  -1   14.42   92.12
  -8   4  -1  -10.87   66.71
  -8   4   0  307.29   86.72
  -8  -4   0  297.99   57.88
  -8   2  -2   72.85   65.80
  -8  -2  -2   45.53   94.11
  -8   2  -1  326.33   66.73
  -8  -2  -1  322.08   94.87
  -8  -2   0  -14.56   75.50
  -8   2   0   31.88   51.21
  -8   0  -2  120.29   95.15
  -8   0  -1    3.27   92.04
  -8   0   0  204.38   77.22
  -8   0   1   18.99   52.46
  -8   0   2  115.71   74.74
  -8   0   3  -37.65   52.75
  -8   0   4  127.27   53.70
  -8   0   5   34.35   51.75
  -8   0   6  315.85   77.14
  -8   0   7    8.73   92.67
  -8   0   8  314.89   69.26
  -8  -2   1  190.14   54.73
  -8   2   1  166.66   55.86
  -8  -2   2  137.87   75.08
  -8   2   2  150.92   74.10
  -8   2   3  119.78   55.55
  -8  -2   3  149.94   54.31
  -8  -2   4   -7.25   74.08
  -8   2   4  -26.30   53.52
  -8  -2   5  481.26   58.57
  -8   2   5  485.95   56.31
  -8  -2   6  -29.23   53.08
  -8   2   6   20.32   74.12
  -8  -2   7  211.27   93.01
  -8   2   7  197.07   66.14
  -8  -2   8   14.94   65.90
  -8   2   8   20.52   92.55
  -8   4   1   25.43   74.70
  -8  -4   1  -38.40   75.14
  -8   4   2  121.50   75.40
  -8  -4   2  174.91   74.74
  -8   4   3  147.68   53.18
  -8  -4   3  126.05   53.50
  -8  -4   4   63.35   75.77
  -8   4   4  131.29   53.02
  -8   4   5   32.73   52.50
  -8  -4   5   25.71   73.80
  -8  -4   6  611.17   59.47
  -8   4   6  654.14   79.76
  -8  -4   7   53.56   63.76
  -8   4   7   48.81   63.61
  -8  -4   8  114.84   92.41
  -8   4   8   71.93   65.58
  -8   6   1  202.90   56.47
  -8  -6   1  280.90   77.13
  -8   6   2   63.03   74.18
  -8  -6   2   -5.16   74.84
  -8   6   3   59.48   53.95
  -8  -6   3   63.74   75.74
  -8   6   4  -69.41   53.39
  -8  -6   4   10.98   74.34
  -8  -6   5  485.71   58.54
  -8   6   5  556.36   58.60
  -8   6   6   56.68   83.47
  -8  -6   6   63.87   82.77
  -8   6   7  233.04   68.37
  -8  -6   7  248.83   92.27
  -8  -6   8   19.25   92.37
  -8   6   8   59.47   65.55
  -8   8   1   56.58   65.15
  -8  -8   1  125.13   89.50
  -8  -8   2   50.39   53.87
  -8   8   2    1.59   54.65
  -8  -8   3  -11.83   74.79
  -8   8   3  -61.69   52.96
  -8  -8   4  529.69   58.08
  -8   8   4  369.68   58.80
  -8  -8   5  102.06   82.48
  -8   8   5   20.51   53.76
  -8  -8   6  151.18   68.17
  -8   8   6  219.18   93.28
  -8   8   7   82.23   66.05
  -8  -8   7   54.22   91.81
  -8   8   8   31.58   80.27
  -8  -8   8   16.77   66.41
  -8 -10   1    9.78   91.97
  -8  10   1   22.38   64.90
  -8  10   2  104.71   63.15
  -8 -10   2   40.84   64.56
  -8 -10   3  217.03   65.82
  -8  10   3  213.78   66.74
  -8 -10   4   15.44   90.49
  -8  10   4  -19.83   65.26
  -8 -10   5  165.00   65.83
  -8  10   5  139.60   66.01
  -8  10   6    7.84   92.22
  -8 -10   6   62.46   65.26
  -8  10   7  173.26   67.27
  -8 -10   7   97.65   93.61
  -8 -12   1   -3.37   66.31
  -8  12   1   14.53   93.04
  -8 -12   2   60.89   92.16
  -8  12   2   76.77   65.54
  -8 -12   3  159.52   91.73
  -8  12   3  177.36   91.59
  -8 -12   4  129.18   91.70
  -8  12   4   73.16   65.87
  -8  12   5   39.16   64.83
  -8 -12   5   21.86   64.51
  -8  12   6  111.82   66.63
  -8 -12   6   80.49   67.04
  -8  14   1   21.52   80.02
  -8 -14   2  -14.10   94.02
  -8  14   2  -33.12   66.19
  -8 -14   3   68.98   91.18
  -8  14   3   26.48   66.20
  -8 -14   4   73.42   92.43
  -8  14   4  -74.65   67.14
  -8 -14   5  111.16   65.78
  -8  14   5  125.28   67.02
  -7 -17   0   35.43   66.70
  -7  17   0   37.92   67.41
  -7 -17   0    6.20   96.59
  -7 -15  -1   17.56   95.00
  -7  15  -1   54.92   93.47
  -7 -15  -1   16.13   93.15
  -7  15   0  283.48   93.13
  -7 -15   0  206.96   94.80
  -7 -13  -2   50.01  134.61
  -7 -13  -2   54.98  133.40
  -7  13  -2   39.66   66.29
  -7  13  -1  291.97   93.86
  -7 -13  -1  260.12   95.38
  -7  13   0   48.26   91.43
  -7 -13   0   95.36   91.51
  -7  11  -3   -0.34   79.83
  -7  11  -2  166.83   69.18
  -7 -11  -2  242.29  135.73
  -7 -11  -2  243.50  120.84
  -7  11  -1  -11.67   92.28
  -7 -11  -1   23.70   91.98
  -7  11   0  527.40   58.09
  -7 -11   0  606.32   82.68
  -7   9  -3   72.87   67.57
  -7  -9  -2  157.68   96.09
  -7   9  -2  262.58   94.51
  -7   9  -1  274.31   77.01
  -7  -9  -1  290.69   80.57
  -7  -9   0  223.47   56.42
  -7   9   0  309.20   54.30
  -7   7  -3  -35.24   94.17
  -7   7  -2   90.06   55.17
  -7  -7  -2  101.23   78.23
  -7  -7  -1   62.52   75.99
  -7   7  -1   81.55   76.18
  -7   7   0  296.94   75.36
  -7  -7   0  253.18   76.78
  -7   5  -4   99.84   95.20
  -7   5  -3   99.25   92.17
  -7  -5  -3   62.67  131.53
  -7  -5  -2   54.64   93.22
  -7   5  -2  -10.40   76.84
  -7   5  -1  229.02   77.75
  -7  -5  -1  249.72   77.79
  -7  -5   0  143.73   53.26
  -7   5   0  129.28   54.27
  -7   3  -4   37.87   95.07
  -7   3  -3  105.62   93.49
  -7  -3  -3   85.41  114.46
  -7  -3  -2   77.48   75.17
  -7   3  -2   67.82   54.59
  -7   3  -1  143.23   55.40
  -7  -3  -1  155.26   55.10
  -7   3   0  488.45   58.59
  -7  -3   0  499.89   78.49
  -7   1  -4   -4.60   93.59
  -7  -1  -3  116.15   93.86
  -7   1  -3  143.93   92.47
  -7   1  -2  120.65   76.99
  -7  -1  -2  117.60   76.77
  -7  -1  -1  175.51   54.49
  -7   1  -1  131.02   76.05
  -7   1   0  496.67   57.52
  -7  -1   0  468.96   58.18
  -7  -1   1  433.80   46.73
  -7   1   1  466.56   63.00
  -7  -1   2  177.89   60.64
  -7   1   2  126.21   44.20
  -7   1   3  207.95   59.97
  -7  -1   3  182.29   43.91
  -7   1   4   37.67   42.12
  -7  -1   4   54.22   59.55
  -7  -1   5    8.75   58.80
  -7   1   5   20.38   58.04
  -7  -1   6  888.34   57.86
  -7   1   6  887.84   59.85
  -7   1   7  360.93   57.33
  -7  -1   7  438.03   56.29
  -7  -1   8  180.51   76.55
  -7   1   8  160.63   77.91
  -7   1   9  287.22   92.25
  -7  -1   9  223.98   91.90
  -7  -3   1  209.90   61.29
  -7   3   1  217.96   43.72
  -7   3   2  593.37   64.02
  -7  -3   2  623.46   49.42
  -7  -3   3   75.08   60.57
  -7   3   3  101.19   45.63
  -7  -3   4    1.81   42.47
  -7   3   4   42.38   41.78
  -7  -3   5  184.20   44.20
  -7   3   5  253.52   53.15
  -7   3   6  450.52   78.36
  -7  -3   6  585.62   56.31
  -7   3   7  146.43   74.40
  -7  -3   7   99.58   53.75
  -7  -3   8  336.84   56.43
  -7   3   8  297.81   55.63
  -7   3   9  128.38   92.85
  -7  -3   9   99.68   64.71
  -7  -5   1  154.64   53.65
  -7   5   1  132.34   54.29
  -7   5   2   79.12   42.23
  -7  -5   2   58.22   59.10
  -7   5   3  116.98   59.76
  -7  -5   3  118.58   42.45
  -7   5   4  185.60   59.94
  -7  -5   4  193.67   43.89
  -7   5   5  477.81   78.03
  -7  -5   5  460.41   56.83
  -7  -5   6   95.89   52.26
  -7   5   6   45.87   53.32
  -7   5   7  251.02   75.16
  -7  -5   7  205.63   76.50
  -7  -5   8   98.92   63.88
  -7   5   8   24.42   64.59
  -7   5   9  143.05   91.29
  -7  -5   9   15.76   92.01
  -7  -7   1   71.71   74.12
  -7   7   1    6.54   52.95
  -7   7   2  107.13   52.64
  -7  -7   2  133.46   52.12
  -7   7   3  192.59   74.76
  -7  -7   3  161.89   54.08
  -7   7   4 1096.69   61.44
  -7  -7   4 1089.31   61.46
  -7  -7   5   98.68   53.32
  -7   7   5   82.92   53.38
  -7   7   6  289.48   56.65
  -7  -7   6  252.77   77.76
  -7   7   7  219.88   54.78
  -7  -7   7  182.17   54.93
  -7  -7   8  278.31   65.30
  -7   7   8  123.62   65.14
  -7  -7   9   14.81   66.41
  -7   7   9   74.64   91.85
  -7   9   1  274.13   76.15
  -7  -9   1  278.57   55.63
  -7  -9   2   36.94   52.18
  -7   9   2   29.58   52.95
  -7  -9   3  109.64   53.85
  -7   9   3  150.68   52.89
  -7   9   4   -4.75   52.92
  -7  -9   4   29.59   51.45
  -7  -9   5  261.26   75.30
  -7   9   5  192.62   53.85
  -7  -9   6   61.79   51.43
  -7   9   6   19.82   74.19
  -7   9   7  271.25   55.21
  -7  -9   7  179.78   76.82
  -7  -9   8   -9.92   66.00
  -7   9   8  130.79   64.84
  -7  -9   9  107.19   80.48
  -7  11   1    2.19   74.71
  -7 -11   1   -0.67   53.28
  -7  11   2  292.25   54.42
  -7 -11   2  338.83   56.09
  -7 -11   3   59.98   76.68
  -7  11   3  167.39   54.51
  -7 -11   4    2.93   74.80
  -7  11   4   -4.21   74.04
  -7 -11   5   24.67   73.84
  -7  11   5   41.58   52.55
  -7  11   6  223.03   76.87
  -7 -11   6  199.33   54.04
  -7 -11   7  111.08   91.33
  -7  11   7   87.53   90.96
  -7 -11   8  157.96   68.41
  -7  11   8  238.64   93.59
  -7 -13   1  364.20   57.34
  -7  13   1  322.56   56.22
  -7  13   2   20.84   74.75
  -7 -13   2  -10.42   74.39
  -7 -13   3  149.98   54.61
  -7  13   3  141.76   53.10
  -7 -13   4  -46.27   74.66
  -7  13   4  -45.55   75.00
  -7  13   5   23.13   76.04
  -7 -13   5   77.58   76.68
  -7 -13   6   61.18   63.96
  -7  13   6   55.57   64.03
  -7 -13   7  242.15   69.24
  -7  13   7  246.30   93.50
  -7 -15   1   12.01   90.98
  -7  15   1  -10.27   91.53
  -7  15   2   47.15   91.91
  -7 -15   2   87.42   63.85
  -7 -15   3   11.94   64.37
  -7  15   3  136.24   90.73
  -7 -15   4  139.60   92.25
  -7  15   4   70.06   92.79
  -7  15   5  -37.43   91.48
  -7 -15   5   31.57   92.80
  -7  15   6  327.25   68.52
  -7 -15   6  212.65   95.27
  -7 -17   1  233.74   94.58
  -7  17   1  167.84   67.46
  -7  17   2  -26.92   66.47
  -7 -17   2   22.50   92.65
  -7  17   3   27.87   94.05
  -7 -17   3   59.96   94.22
  -7  17   4   22.86   65.61
  -7 -17   4   -7.32   66.77
  -7 -17   5  238.44   70.16
  -7  17   5  181.46   96.63
  -6 -20   0   65.01   95.40
  -6  20   0  129.79   65.43
  -6 -20   0   94.45   94.16
  -6  18  -1   67.44   68.90
  -6 -18  -1  233.68   96.96
  -6 -18  -1  221.69   95.05
  -6  18   0  159.73   67.41
  -6 -18   0  214.76   94.62
  -6 -18   0  195.62   96.17
  -6  16  -3  -13.47   81.49
  -6 -16  -2   74.40   93.77
  -6 -16  -2   86.54   95.06
  -6  16  -2   71.20   66.40
  -6  16  -1   37.00   65.17
  -6 -16  -1   32.97   93.80
  -6 -16  -1   69.26   64.98
  -6 -16   0  148.01   78.12
  -6 -16   0  171.49   79.36
  -6  16   0  182.27   76.07
  -6  14  -3   71.47   65.94
  -6 -14  -2   -0.06  111.91
  -6  14  -2   22.60   91.02
  -6 -14  -2    2.82  113.29
  -6 -14  -1  100.74   78.38
  -6  14  -1   80.42   53.85
  -6 -14  -1  105.66   75.95
  -6 -14   0  181.41   77.10
  -6  14   0  192.26   75.78
  -6  12  -4   91.80   93.73
  -6  12  -3  -39.75   92.39
  -6 -12  -2  228.51   99.39
  -6  12  -2  217.58   55.84
  -6 -12  -2  246.76   97.44
  -6 -12  -1  278.76   78.02
  -6  12  -1  227.79   55.18
  -6  12   0  344.12   56.29
  -6 -12   0  361.85   77.30
  -6  10  -4   53.85   65.86
  -6  10  -3   66.19   76.08
  -6 -10  -2   84.39   77.75
  -6  10  -2   80.24   54.66
  -6 -10  -1  378.24   79.94
  -6  10  -1  386.18   56.49
  -6  10   0   25.17   59.34
  -6 -10   0   14.69   59.24
  -6   8  -4  201.68   93.92
  -6   8  -3   53.49   75.16
  -6  -8  -2   42.10   92.38
  -6   8  -2   54.64   75.38
  -6  -8  -1    4.73   58.50
  -6   8  -1  -15.07   42.62
  -6  -8   0  651.01   66.84
  -6   8   0  582.04   49.18
  -6   6  -4   10.73   84.37
  -6   6  -3  501.96   79.73
  -6  -6  -2   16.95   73.87
  -6   6  -2   16.99   75.02
  -6  -6  -1  243.43   62.59
  -6   6  -1  206.48   61.62
  -6   6   0   44.77   42.66
  -6  -6   0   42.00   41.87
  -6   4  -4  279.08   79.58
  -6  -4  -3   67.55   76.72
  -6   4  -3   75.64   75.71
  -6  -4  -2  240.38   89.10
  -6   4  -2  196.68   54.95
  -6  -4  -1  181.71   62.68
  -6   4  -1  225.71   45.44
  -6   4   0  510.47   64.73
  -6  -4   0  496.45   65.99
  -6   2  -4   39.47   77.78
  -6  -2  -3   81.84   76.91
  -6   2  -3  117.11   75.77
  -6   2  -2   43.01   43.52
  -6  -2  -2   81.74   60.15
  -6   2  -1  327.61   47.15
  -6  -2  -1  328.53   64.05
  -6   2   0  111.36   60.91
  -6  -2   0  112.08   61.30
  -6   0  -4   46.82   77.03
  -6   0  -3  -21.55   75.11
  -6   0  -2  366.50   64.97
  -6   0  -1   11.45   42.82
  -6   0   0  621.72   66.20
  -6   0   1   -5.27   59.33
  -6   0   2  593.32   49.17
  -6   0   3   69.77   61.94
  -6   0   4  114.48   60.10
  -6   0   5    0.33   41.67
  -6   0   6 1503.29   70.04
  -6   0   7  -42.01   52.26
  -6   0   8  452.51   75.70
  -6   0   9   -4.14   53.34
  -6   0  10   12.41   94.59
  -6  -2   1 1140.26   71.72
  -6   2   1 1107.81   69.38
  -6   2   2   57.80   44.40
  -6  -2   2   -5.33   47.57
  -6   2   3  989.13   67.88
  -6  -2   3  881.71   53.03
  -6   2   4  153.37   61.49
  -6  -2   4  129.83   43.40
  -6  -2   5  117.84   42.62
  -6   2   5  165.03   59.41
  -6  -2   6  194.56   42.53
  -6   2   6  215.05   43.24
  -6  -2   7  884.08   79.80
  -6   2   7  915.16   59.28
  -6  -2   8   -9.06   72.98
  -6   2   8   15.50   52.39
  -6  -2   9  340.64   57.17
  -6   2   9  426.05   57.17
  -6   2  10   29.84   92.14
  -6  -2  10   60.05   91.30
  -6   4   1   55.52   60.58
  -6  -4   1   56.58   43.38
  -6   4   2  793.11   51.97
  -6  -4   2  792.07   67.70
  -6   4   3  184.50   61.97
  -6  -4   3  104.39   42.72
  -6   4   4  656.28   63.17
  -6  -4   4  599.71   48.07
  -6  -4   5   94.07   60.32
  -6   4   5   62.43   60.23
  -6   4   6   69.74   41.06
  -6  -4   6   68.30   58.69
  -6   4   7  101.92   53.00
  -6  -4   7  139.89   74.14
  -6   4   8  572.69   77.22
  -6  -4   8  506.75   78.10
  -6   4   9  -20.11   89.93
  -6  -4   9  -26.88   65.69
  -6  -4  10  281.58   68.10
  -6   4  10  187.62   96.10
  -6   6   1  860.18   51.72
  -6  -6   1  856.50   54.02
  -6  -6   2  100.72   62.92
  -6   6   2   66.78   44.25
  -6   6   3  519.28   47.61
  -6  -6   3  525.61   63.90
  -6  -6   4  -31.87   60.12
  -6   6   4  -14.29   58.73
  -6   6   5  291.97   44.83
  -6  -6   5  265.93   45.33
  -6   6   6   37.95   58.10
  -6  -6   6   60.33   58.65
  -6   6   7  307.51   75.35
  -6  -6   7  201.01   76.23
  -6   6   8   21.39   52.88
  -6  -6   8    1.02   52.90
  -6   6   9  358.38   67.83
  -6  -6   9  528.47   92.76
  -6   6  10   43.77   66.34
  -6  -6  10   29.94   66.37
  -6   8   1  161.42   43.30
  -6  -8   1  126.84   61.07
  -6  -8   2  662.92   50.73
  -6   8   2  658.16   49.95
  -6   8   3  215.63   44.89
  -6  -8   3  311.27   46.41
  -6   8   4  402.65   45.38
  -6  -8   4  323.52   61.74
  -6  -8   5   90.09   59.90
  -6   8   5   95.23   42.11
  -6   8   6  126.85   52.25
  -6  -8   6  140.38   53.35
  -6   8   7    9.64   51.87
  -6  -8   7   26.38   52.65
  -6   8   8  495.05   77.54
  -6  -8   8  449.17   78.11
  -6   8   9   17.65   65.09
  -6  -8   9   13.41   64.12
  -6  10   1  469.56   47.47
  -6 -10   1  479.91   48.22
  -6  10   2  179.65   60.28
  -6 -10   2  156.19   61.52
  -6 -10   3  301.01   45.11
  -6  10   3  308.80   60.75
  -6  10   4   19.55   40.89
  -6 -10   4   52.41   59.67
  -6  10   5  122.80   67.70
  -6 -10   5  206.31   53.82
  -6  10   6   -0.29   51.93
  -6 -10   6   66.32   73.40
  -6  10   7  457.68   55.93
  -6 -10   7  290.25   57.25
  -6 -10   8   51.85   65.21
  -6  10   8   23.74   63.65
  -6 -10   9  117.04   65.88
  -6  10   9   82.11   93.82
  -6  12   1   53.09   53.50
  -6 -12   1   62.13   74.14
  -6 -12   2  414.22   63.35
  -6  12   2  425.70   46.34
  -6 -12   3  114.73   68.96
  -6  12   3   33.54   44.74
  -6 -12   4  107.14   53.52
  -6  12   4  118.37   53.46
  -6 -12   5  192.60   75.07
  -6  12   5  236.48   55.15
  -6 -12   6  566.26   78.94
  -6  12   6  644.50   77.23
  -6 -12   7  160.35   55.40
  -6  12   7  225.98   76.46
  -6  12   8  103.67   91.97
  -6 -12   8   65.61   93.38
  -6  12   9   38.27   66.25
  -6 -12   9   49.20   67.31
  -6 -14   1  465.41   78.74
  -6  14   1  452.06   57.04
  -6 -14   2  100.06   53.45
  -6  14   2   41.63   73.76
  -6 -14   3  185.69   54.83
  -6  14   3  240.50   55.12
  -6  14   4   56.36   73.62
  -6 -14   4   -2.42   52.81
  -6  14   5   11.07   74.41
  -6 -14   5   47.92   74.50
  -6 -14   6  178.20   54.53
  -6  14   6  192.84   54.60
  -6  14   7  163.82   67.21
  -6 -14   7  196.25   64.70
  -6 -14   8  142.36   66.53
  -6  14   8  137.01   67.21
  -6 -16   1  187.20   55.37
  -6  16   1  213.94   75.99
  -6  16   2   49.50   75.14
  -6 -16   2  186.06   75.03
  -6  16   3  126.52   52.70
  -6 -16   3  130.68   53.05
  -6  16   4  123.04   74.72
  -6 -16   4  136.20   76.75
  -6  16   5  128.31   52.70
  -6 -16   5   74.22   54.37
  -6  16   6  236.91   67.57
  -6 -16   6  204.86   68.45
  -6  16   7   60.96   65.39
  -6 -16   7   74.98   66.23
  -6 -18   1  -24.65   64.99
  -6 -18   1   22.75   93.12
  -6  18   1   34.91   64.74
  -6 -18   2   94.06   66.47
  -6  18   2   35.18   66.82
  -6 -18   3   23.56   91.30
  -6  18   3  -32.98   66.26
  -6 -18   4  167.78   65.60
  -6  18   4  143.00   90.35
  -6  18   5  325.62   67.04
  -6 -18   5  195.41   67.30
  -6 -18   6  -88.55   67.01
  -6  18   6  113.30   90.92
  -6  20   1  108.87   67.88
  -6 -20   1   61.50   94.30
  -6 -20   1  175.56   95.43
  -6  20   2   77.77   92.30
  -6 -20   2   50.55   96.24
  -6 -20   2  149.79   93.27
  -6 -20   3   38.67   96.61
  -6  20   3  126.75   92.66
  -6 -20   3  146.58   93.56
  -6 -20   4  137.97   67.61
  -6 -20   4  147.33   68.25
  -6  20   4  163.64   93.26
  -6 -20   5  103.84   67.00
  -6  20   5   65.27   68.19
  -5 -21  -1   89.86   67.54
  -5  21  -1  141.71   93.30
  -5 -21  -1  144.18   95.40
  -5  21   0   31.19   92.35
  -5 -21   0   20.99   64.19
  -5 -21   0   23.84   92.57
  -5  19  -3  -66.17   94.63
  -5 -19  -2  113.76   95.41
  -5  19  -2   76.30   65.88
  -5 -19  -2   86.30  116.67
  -5 -19  -1  -26.65   93.35
  -5  19  -1   75.33   90.12
  -5 -19  -1   41.08   90.72
  -5  19   0  408.88   77.38
  -5 -19   0  321.94   59.39
  -5 -19   0  316.37   59.02
  -5  17  -4   32.34   66.50
  -5  17  -3    5.43   66.45
  -5 -17  -2   22.82   94.33
  -5  17  -2   21.63   75.86
  -5 -17  -2   51.35   76.77
  -5 -17  -1  274.23   58.11
  -5  17  -1  298.74   54.15
  -5 -17  -1  300.79   79.29
  -5 -17   0   99.33   53.72
  -5 -17   0  141.68   55.04
  -5  17   0   97.92   53.27
  -5  15  -4   95.27   67.03
  -5  15  -3   48.12   53.72
  -5  15  -2  101.11   53.22
  -5 -15  -2  173.58   95.58
  -5 -15  -2  182.59   77.54
  -5 -15  -1   -5.22   75.56
  -5  15  -1   23.55   52.75
  -5 -15  -1   -8.52   74.26
  -5 -15   0  541.97   80.95
  -5 -15   0  544.81   82.07
  -5  15   0  590.99   56.20
  -5  13  -4   17.62   92.09
  -5  13  -3  219.41   76.20
  -5  13  -2  271.05   54.77
  -5 -13  -2  228.01   78.89
  -5 -13  -2  242.87   80.55
  -5 -13  -1  194.20   64.77
  -5  13  -1  214.17   60.66
  -5 -13  -1  225.63   62.83
  -5 -13   0   38.70   58.90
  -5  13   0   46.70   58.81
  -5  11  -4  469.63   79.76
  -5  11  -3  -11.90   75.20
  -5 -11  -2  163.27   63.15
  -5 -11  -2  159.20   77.78
  -5  11  -2  131.11   61.56
  -5 -11  -1  161.94   61.29
  -5  11  -1  110.46   61.14
  -5  11   0  182.48   43.59
  -5 -11   0  233.66   61.55
  -5   9  -4  105.04   75.86
  -5   9  -3  365.90   76.77
  -5  -9  -2  668.26   88.99
  -5   9  -2  663.12   65.69
  -5  -9  -1  168.85   61.36
  -5   9  -1  171.59   43.99
  -5   9   0  169.53   44.00
  -5  -9   0  135.59   62.36
  -5   7  -4  217.47   56.82
  -5   7  -3  215.46   61.88
  -5   7  -2   82.47   60.84
  -5  -7  -2   91.86   62.30
  -5  -7  -1   88.22   60.99
  -5   7  -1   71.51   60.83
  -5   7   0 1021.64   54.47
  -5  -7   0 1085.13   73.34
  -5   5  -4  111.20   54.63
  -5  -5  -3  199.33   93.56
  -5   5  -3  222.43   62.56
  -5   5  -2   18.41   42.88
  -5  -5  -2   42.22   61.64
  -5  -5  -1  220.94   63.57
  -5   5  -1  196.98   63.06
  -5   5   0  341.53   63.33
  -5  -5   0  338.75   63.27
  -5   3  -4   77.11   76.36
  -5   3  -3  152.47   60.93
  -5  -3  -3  124.60   63.62
  -5  -3  -2  574.13   70.73
  -5   3  -2  544.34   67.38
  -5  -3  -1  145.68   44.86
  -5   3  -1  177.19   63.13
  -5  -3   0  496.98   50.85
  -5   3   0  495.86   66.77
  -5   1  -4  163.74   77.11
  -5   1  -3  137.35   62.24
  -5  -1  -3  137.08   62.10
  -5   1  -2  372.28   66.33
  -5  -1  -2  332.33   67.13
  -5  -1  -1  416.40   51.69
  -5   1  -1  470.47   50.38
  -5  -1   0   83.69   56.08
  -5   1   0   60.00   35.79
  -5  -1   1  255.73   39.15
  -5   1   1  246.51   38.50
  -5   1   2  418.41   41.05
  -5  -1   2  434.64   41.16
  -5  -1   3  505.85   42.53
  -5   1   3  518.30   42.09
  -5  -1   4 2019.37   64.05
  -5   1   4 2184.01   77.13
  -5  -1   5  446.16   47.41
  -5   1   5  456.07   64.06
  -5  -1   6  667.29   64.91
  -5   1   6  610.70   64.47
  -5   1   7  145.55   42.90
  -5  -1   7  138.04   42.79
  -5  -1   8  236.88   54.17
  -5   1   8  244.10   54.37
  -5   1   9   93.55   75.63
  -5  -1   9  168.30   54.38
  -5  -1  10   49.32   65.98
  -5   1  10   92.82   64.60
  -5  -3   1  210.09   50.15
  -5   3   1  237.50   51.43
  -5   3   2  819.26   57.48
  -5  -3   2  750.89   45.98
  -5   3   3  355.92   39.98
  -5  -3   3  380.18   52.66
  -5   3   4  409.42   47.14
  -5  -3   4  426.63   63.02
  -5   3   5  164.48   44.59
  -5  -3   5  206.72   43.82
  -5   3   6  465.34   62.37
  -5  -3   6  455.86   62.93
  -5   3   7  238.43   43.31
  -5  -3   7  258.44   59.78
  -5   3   8   22.44   52.21
  -5  -3   8   38.11   53.08
  -5  -3   9   70.14   53.42
  -5   3   9   78.10   54.67
  -5   3  10  240.58   93.51
  -5  -3  10  253.74   68.46
  -5   5   1 1494.82   59.82
  -5  -5   1 1471.61   62.95
  -5  -5   2  464.62   42.62
  -5   5   2  493.48   41.82
  -5   5   3  801.84   67.03
  -5  -5   3  703.29   51.11
  -5  -5   4  199.44   62.38
  -5   5   4  252.04   61.35
  -5  -5   5   23.45   59.45
  -5   5   5  -23.60   59.98
  -5  -5   6   35.34   42.06
  -5   5   6   41.16   41.36
  -5  -5   7  180.20   58.98
  -5   5   7  215.10   43.59
  -5  -5   8  285.41   55.30
  -5   5   8  302.81   76.42
  -5  -5   9  239.22   55.52
  -5   5   9  239.99   54.66
  -5   5  10   73.07   63.72
  -5  -5  10   29.20   65.00
  -5  -7   1  199.68   45.62
  -5   7   1  154.76   46.51
  -5  -7   2 2145.66   80.71
  -5   7   2 2230.18   77.16
  -5   7   3  296.79   45.98
  -5  -7   3  216.95   48.45
  -5  -7   4  454.66   46.91
  -5   7   4  526.24   47.12
  -5  -7   5  325.00   45.06
  -5   7   5  301.72   45.41
  -5  -7   6  149.91   43.97
  -5   7   6  190.74   43.87
  -5   7   7    0.80   40.84
  -5  -7   7  -19.58   58.83
  -5  -7   8 1171.45   61.53
  -5   7   8 1321.08   81.95
  -5   7   9   85.00   74.90
  -5  -7   9   25.21   54.35
  -5   7  10  346.31   68.99
  -5  -7  10  293.78   94.61
  -5   9   1  648.38   66.02
  -5  -9   1  642.13   67.06
  -5   9   2  311.86   62.55
  -5  -9   2  256.90   63.67
  -5   9   3  861.89   51.82
  -5  -9   3  845.67   68.19
  -5  -9   4  168.97   59.86
  -5   9   4  149.63   43.70
  -5  -9   5  217.08   45.84
  -5   9   5  278.98   44.74
  -5   9   6   42.72   41.69
  -5  -9   6   19.52   58.67
  -5  -9   7  200.26   53.53
  -5   9   7  227.25   54.07
  -5  -9   8   60.02   52.26
  -5   9   8    8.02   74.76
  -5  -9   9  474.71   67.00
  -5   9   9  456.58   92.95
  -5   9  10   72.22   96.13
  -5  -9  10  159.09   94.00
  -5  11   1  145.57   61.04
  -5 -11   1  150.23   60.99
  -5 -11   2  575.92   49.85
  -5  11   2  643.95   49.62
  -5  11   3   75.53   42.39
  -5 -11   3   45.25   59.44
  -5 -11   4  512.19   47.36
  -5  11   4  489.23   47.21
  -5 -11   5  158.19   43.31
  -5  11   5  189.04   43.60
  -5 -11   6  338.64   45.25
  -5  11   6  292.78   69.83
  -5  11   7   93.16   52.59
  -5 -11   7   76.68   53.59
  -5 -11   8  171.76   53.78
  -5  11   8  246.14   75.88
  -5 -11   9   19.60   64.99
  -5  11   9   12.09   90.63
  -5 -13   1  553.04   50.16
  -5  13   1  560.96   48.04
  -5 -13   2   95.97   43.53
  -5  13   2  101.53   43.34
  -5 -13   3  457.32   46.93
  -5  13   3  487.56   62.39
  -5  13   4    6.23   41.84
  -5 -13   4   17.26   59.24
  -5 -13   5  187.17   60.75
  -5  13   5  196.92   43.19
  -5 -13   6    7.77   53.14
  -5  13   6   17.17   53.13
  -5 -13   7  397.19   55.49
  -5  13   7  367.78   56.30
  -5  13   8    5.98   90.47
  -5 -13   8   -4.76   64.88
  -5 -13   9  262.52   94.23
  -5  13   9  217.72   68.27
  -5 -15   1   34.84   59.51
  -5  15   1    8.46   59.29
  -5  15   2  380.53   61.90
  -5 -15   2  353.92   45.61
  -5 -15   3   -9.54   43.43
  -5  15   3   31.45   58.90
  -5  15   4  226.88   53.71
  -5 -15   4  275.76   54.40
  -5 -15   5    5.32   52.51
  -5  15   5    4.98   73.57
  -5  15   6  340.24   56.33
  -5 -15   6  335.11   78.06
  -5  15   7   35.71   54.52
  -5 -15   7   87.01   84.16
  -5  15   8  140.41   67.85
  -5 -15   8  185.99   95.43
  -5 -17   1  580.63   79.94
  -5  17   1  640.56   58.25
  -5 -17   1  612.30   60.28
  -5 -17   2   85.92   52.74
  -5  17   2   22.43   74.23
  -5  17   3  411.70   56.19
  -5 -17   3  412.76   77.45
  -5 -17   4   -6.96   75.07
  -5  17   4  108.09   74.04
  -5 -17   5  134.56   74.44
  -5  17   5  112.85   53.27
  -5  17   6   25.32   82.74
  -5 -17   6   29.76   52.91
  -5  17   7  549.01   92.76
  -5 -17   7  431.29   68.98
  -5  17   8   12.89   80.06
  -5  19   1  -21.79   74.77
  -5 -19   1   13.54   53.93
  -5 -19   1    2.34   53.52
  -5  19   2  474.87   58.45
  -5 -19   2  474.13   60.27
  -5 -19   2  535.28   58.14
  -5  19   3  -21.78   52.42
  -5 -19   3  -47.16   54.53
  -5 -19   3  -62.26   76.07
  -5 -19   4  164.39   56.12
  -5 -19   4  137.31   55.56
  -5  19   4  202.13   55.69
  -5  19   5   26.85   64.24
  -5 -19   5   -0.11   91.93
  -5  19   6  144.71   64.45
  -5 -19   6   78.13   92.58
  -5  19   7    0.77   66.86
  -5 -19   7    4.06   66.76
  -5  21   1  153.97   65.19
  -5 -21   1  158.41   94.77
  -5 -21   1  145.05   66.28
  -5 -21   2    9.06   65.44
  -5 -21   2  -11.88   94.04
  -5  21   2  -75.51   91.75
  -5 -21   3  408.81   96.14
  -5  21   3  499.03   94.34
  -5 -21   3  428.78   96.53
  -5 -21   4  110.35   69.15
  -5  21   4  238.96   91.16
  -5 -21   4  155.65   93.43
  -5 -21   5  176.09   65.57
  -5  21   5   97.52   66.59
  -5 -21   5  137.34   94.79
  -5  23   1  -39.51   67.08
  -5 -23   1  -87.38  105.00
  -5 -23   1  -15.80   95.80
  -5 -23   2  306.25   94.75
  -5 -23   2  305.13   68.96
  -5  23   2  162.79   69.58
  -5  23   3   24.09   67.94
  -5 -23   3   68.60   65.88
  -5 -23   3   45.40   97.05
  -4  24  -1   33.26   79.53
  -4  24   0   86.76   66.67
  -4 -24   0   64.06   95.26
  -4 -24   0   59.76   93.81
  -4  22  -2  129.03   91.66
  -4 -22  -2  -13.97   95.00
  -4 -22  -2   16.28   93.89
  -4  22  -1   61.41   92.83
  -4 -22  -1  132.68   94.65
  -4 -22  -1   68.51   93.90
  -4 -22   0  203.29   93.14
  -4 -22   0  159.93   92.42
  -4  22   0  253.60   66.15
  -4 -20  -3   72.78  114.80
  -4  20  -3   72.14   65.47
  -4 -20  -3  103.72  112.81
  -4 -20  -2   91.59   92.41
  -4  20  -2    3.00   65.00
  -4 -20  -2   61.72   91.09
  -4 -20  -1  178.78   77.90
  -4  20  -1  182.38   75.82
  -4 -20  -1  175.42   77.57
  -4 -20   0   69.35   76.39
  -4  20   0   81.72   54.11
  -4 -20   0   93.28   74.83
  -4 -18  -3  106.56   94.84
  -4 -18  -3  111.16   78.81
  -4  18  -3   52.30   55.59
  -4 -18  -2  228.66   77.21
  -4 -18  -2  205.01   77.62
  -4  18  -2  155.44   54.86
  -4  18  -1   58.15   52.09
  -4 -18  -1   36.98   75.42
  -4 -18  -1   36.22   77.08
  -4 -18   0   26.10   74.89
  -4 -18   0   79.28   76.61
  -4  18   0   80.91   74.67
  -4 -16  -3  238.33   97.94
  -4  16  -3  222.78   76.97
  -4 -16  -3  257.72  111.45
  -4 -16  -2   89.76   75.43
  -4  16  -2  116.00   75.33
  -4 -16  -2   82.94   77.28
  -4  16  -1  127.93   41.93
  -4 -16  -1   70.60   62.23
  -4 -16  -1   83.64   60.24
  -4  16   0  217.83   44.81
  -4 -16   0  265.36   63.45
  -4 -16   0  252.99   45.64
  -4  14  -4    7.86   54.35
  -4 -14  -3  456.68  147.33
  -4  14  -3  420.33   78.00
  -4 -14  -2  279.23   64.21
  -4 -14  -2  256.11   65.36
  -4  14  -2  257.64   45.30
  -4  14  -1  445.79   45.88
  -4 -14  -1  351.91   67.30
  -4 -14  -1  404.90   50.33
  -4  14   0   10.43   42.31
  -4 -14   0   23.36   59.70
  -4 -14   0   39.34   46.30
  -4  12  -4  425.47   56.89
  -4  12  -3  212.30   44.38
  -4 -12  -2  476.16   71.47
  -4 -12  -2  453.07   72.53
  -4  12  -2  514.62   64.35
  -4  12  -1  106.29   61.37
  -4 -12  -1  127.78   45.91
  -4 -12  -1  110.48   60.84
  -4 -12   0  194.90   62.97
  -4  12   0  142.75   45.70
  -4  10  -4  598.62   80.23
  -4  10  -3  380.39   47.58
  -4 -10  -2   40.43   60.40
  -4  10  -2   39.63   59.77
  -4 -10  -2   29.10   63.17
  -4  10  -1  356.21   46.78
  -4 -10  -1  339.42   66.85
  -4  10   0  234.49   45.73
  -4 -10   0  233.75   63.52
  -4   8  -4   68.59   60.44
  -4   8  -3  259.94   45.56
  -4   8  -2  417.29   47.53
  -4  -8  -2  385.26   73.27
  -4   8  -1   44.38   61.13
  -4  -8  -1   27.90   59.67
  -4   8   0 1024.81   49.18
  -4  -8   0 1003.48   55.37
  -4   6  -4   92.64   61.02
  -4   6  -3  439.94   50.15
  -4  -6  -2  340.03   83.91
  -4   6  -2  317.84   48.08
  -4  -6  -1  380.65   57.67
  -4   6  -1  392.71   40.99
  -4   6   0  110.70   51.11
  -4  -6   0   99.48   51.67
  -4   4  -4  787.38   71.89
  -4  -4  -3   30.30  100.00
  -4   4  -3   23.00   61.53
  -4  -4  -2  398.43   72.91
  -4   4  -2  410.75   48.82
  -4   4  -1   80.67   51.24
  -4  -4  -1   71.56   51.48
  -4   4   0  947.91   51.72
  -4  -4   0  943.32   55.35
  -4   2  -3  472.57   53.23
  -4  -2  -3  466.94   73.44
  -4   2  -2  165.76   51.50
  -4  -2  -2  165.81   54.13
  -4  -2  -1  830.75   65.88
  -4   2  -1  810.71   62.22
  -4   2   0  309.09   42.97
  -4  -2   0  327.50   57.93
  -4   0  -3   -9.37   62.00
  -4   0  -2  786.48   64.34
  -4   0  -1    3.80   35.59
  -4   0   0  201.61   41.33
  -4   0   1    3.82   38.26
  -4   0   2 1206.57   67.40
  -4   0   3   -9.27   37.22
  -4   0   4 2411.59   64.15
  -4   0   5   24.75   32.69
  -4   0   6  557.93   49.13
  -4   0   7    1.78   41.81
  -4   0   8   26.93   58.43
  -4   0   9  -39.53   73.09
  -4   0  10  378.79   68.39
  -4   2   1  628.61   48.46
  -4  -2   1  658.60   49.92
  -4   2   2  601.11   60.05
  -4  -2   2  613.95   47.71
  -4  -2   3 1128.31   52.56
  -4   2   3 1239.81   64.70
  -4   2   4   -6.30   35.52
  -4  -2   4   14.61   35.41
  -4   2   5 1399.55   52.16
  -4  -2   5 1295.53   51.81
  -4   2   6  166.02   44.31
  -4  -2   6  128.85   44.90
  -4  -2   7  417.80   45.13
  -4   2   7  390.62   62.26
  -4  -2   8   99.78   42.93
  -4   2   8   88.46   42.81
  -4  -2   9  520.23   58.12
  -4   2   9  593.00   77.64
  -4  -2  10   69.62   90.22
  -4   2  10   67.19   89.25
  -4   4   1   18.06   52.42
  -4  -4   1   11.37   52.53
  -4  -4   2  898.36   51.07
  -4   4   2  977.39   63.16
  -4  -4   3  755.13   60.03
  -4   4   3  741.30   47.24
  -4  -4   4  477.29   54.47
  -4   4   4  502.28   42.37
  -4   4   5   -8.94   34.05
  -4  -4   5    4.68   33.53
  -4  -4   6  512.52   47.29
  -4   4   6  486.06   48.56
  -4   4   7   13.67   41.68
  -4  -4   7   39.53   58.44
  -4  -4   8  135.33   60.34
  -4   4   8  146.46   43.77
  -4   4   9   30.60   74.41
  -4  -4   9   -2.79   74.85
  -4  -4  10   86.31   66.11
  -4   4  10  152.65   91.72
  -4   6   1  720.10   59.46
  -4  -6   1  658.70   48.52
  -4   6   2  308.50   53.83
  -4  -6   2  277.42   38.94
  -4  -6   3 2291.97   64.19
  -4   6   3 2470.03   72.67
  -4   6   4  384.46   53.68
  -4  -6   4  334.64   39.92
  -4   6   5  595.43   49.58
  -4  -6   5  593.73   49.14
  -4   6   6  -10.80   41.31
  -4  -6   6  -33.73   59.26
  -4  -6   7  535.26   46.11
  -4   6   7  479.37   46.85
  -4  -6   8   18.06   74.64
  -4   6   8   26.57   72.42
  -4  -6   9  235.29   54.44
  -4   6   9  258.21   54.70
  -4   6  10   69.50   91.13
  -4  -6  10   45.91   92.07
  -4   8   1   67.86   35.70
  -4  -8   1   55.38   49.34
  -4   8   2 2178.15   70.74
  -4  -8   2 1957.35   62.64
  -4  -8   3  385.01   40.73
  -4   8   3  432.85   53.20
  -4   8   4  285.41   62.17
  -4  -8   4  263.15   62.46
  -4  -8   5   62.34   59.13
  -4   8   5   13.94   42.74
  -4  -8   6  314.59   62.27
  -4   8   6  431.83   61.56
  -4   8   7  173.10   59.69
  -4  -8   7  142.54   59.84
  -4   8   8  578.58   58.45
  -4  -8   8  614.99   77.60
  -4  -8   9   34.15   53.58
  -4   8   9   -4.79   76.15
  -4  -8  10  285.98   69.01
  -4   8  10  312.29   68.89
  -4  10   1  904.55   62.94
  -4 -10   1  825.05   55.40
  -4  10   2  326.37   58.66
  -4 -10   2  287.45   38.86
  -4  10   3  915.01   53.19
  -4 -10   3  955.16   67.49
  -4 -10   4   64.05   60.04
  -4  10   4   49.19   43.75
  -4 -10   5  365.19   46.17
  -4  10   5  417.14   46.83
  -4  10   6   70.43   42.18
  -4 -10   6   78.04   42.78
  -4  10   7   47.41   42.32
  -4 -10   7   24.61   42.59
  -4 -10   8  298.86   76.67
  -4  10   8  270.95   77.06
  -4 -10   9  513.90   68.39
  -4  10   9  543.50   87.80
  -4  10  10    2.60   67.40
  -4 -10  10   83.87   64.25
  -4  12   1  573.64   48.46
  -4 -12   1  572.92   66.57
  -4 -12   2  421.11   48.16
  -4  12   2  452.15   46.40
  -4  12   3  338.64   46.93
  -4 -12   3  334.35   46.79
  -4  12   4 1027.97   68.41
  -4 -12   4  977.30   52.57
  -4  12   5  257.70   61.52
  -4 -12   5  250.83   60.32
  -4  12   6  185.32   42.69
  -4 -12   6  116.11   60.15
  -4  12   7   21.95   73.16
  -4 -12   7  -17.59   51.97
  -4 -12   8  117.27   76.41
  -4  12   8  128.83   54.84
  -4 -12   9  303.68   68.60
  -4  12   9  367.61   69.28
  -4  14   1  164.26   43.48
  -4 -14   1  133.62   60.01
  -4 -14   2  417.15   48.17
  -4  14   2  480.14   46.50
  -4  14   3  320.43   45.20
  -4 -14   3  289.40   61.29
  -4 -14   4  670.46   48.25
  -4  14   4  695.16   63.94
  -4 -14   5  320.07   44.28
  -4  14   5  374.31   63.40
  -4  14   6   63.82   52.49
  -4 -14   6    9.51   52.98
  -4  14   7  185.10   53.89
  -4 -14   7  182.23   54.43
  -4 -14   8   66.02   65.30
  -4  14   8   68.93   90.74
  -4 -14   9   31.87   95.48
  -4  14   9   30.87   66.40
  -4 -16   1  150.32   60.54
  -4 -16   1  208.15   62.34
  -4  16   1  142.83   43.86
  -4 -16   2  307.94   46.90
  -4 -16   2  270.65   44.98
  -4  16   2  280.55   44.08
  -4 -16   3  455.79   47.90
  -4  16   3  544.84   46.23
  -4  16   4  947.18   51.49
  -4 -16   4  909.79   67.45
  -4  16   5  227.57   55.40
  -4 -16   5  302.79   74.32
  -4  16   6  220.94   54.32
  -4 -16   6  284.46   74.86
  -4  16   7   63.36   54.26
  -4 -16   7   18.35   54.18
  -4  16   8   96.62   92.76
  -4 -16   8  169.85   92.30
  -4  18   1  399.39   75.72
  -4 -18   1  347.98   78.20
  -4 -18   1  378.20   76.29
  -4 -18   2  348.87   55.10
  -4  18   2  367.25   55.08
  -4 -18   2  353.73   78.43
  -4  18   3  429.31   77.77
  -4 -18   3  476.35   56.04
  -4 -18   3  418.50   59.37
  -4  18   4  301.94   76.00
  -4 -18   4  222.84   77.87
  -4 -18   4  205.86   74.99
  -4 -18   5   90.70   73.86
  -4 -18   5   59.86   56.23
  -4  18   5   83.52   54.54
  -4 -18   6   19.82   55.34
  -4  18   6   29.24   74.87
  -4 -18   6   86.46   74.58
  -4  18   7    1.36   94.38
  -4 -18   7   77.31   66.63
  -4 -18   7   22.98   66.08
  -4 -18   8   10.61  105.65
  -4  18   8   61.16   66.31
  -4 -18   8   95.24   81.87
  -4  20   1  125.85   54.00
  -4 -20   1  114.50   78.14
  -4 -20   1  149.58   75.85
  -4 -20   2  558.48   60.07
  -4 -20   2  603.54   58.17
  -4  20   2  634.18   78.69
  -4 -20   3  282.54   77.79
  -4  20   3  370.61   75.93
  -4 -20   3  347.57   58.40
  -4 -20   4  -23.52   54.49
  -4 -20   4   15.01   51.61
  -4  20   4  -43.02   74.41
  -4  20   5   40.76   64.19
  -4 -20   5   59.18   66.40
  -4 -20   5   88.31   63.61
  -4  20   6   60.65   64.82
  -4 -20   6  159.37   63.84
  -4 -20   6   56.59   66.25
  -4 -20   7   79.02   67.40
  -4  20   7  115.58   67.56
  -4 -20   7  156.56   66.64
  -4  22   1   46.49   92.36
  -4 -22   1  123.65   65.32
  -4 -22   1  120.68   65.82
  -4 -22   2  321.53   86.82
  -4 -22   2  390.62   69.63
  -4  22   2  324.81   67.44
  -4 -22   3   21.89   65.34
  -4  22   3   43.01   65.94
  -4 -22   3   91.65   63.36
  -4 -22   4  233.72   92.86
  -4 -22   4  193.03   68.67
  -4  22   4  208.25   92.72
  -4  22   5   33.09   66.31
  -4 -22   5    3.04   91.21
  -4 -22   5   67.78   67.37
  -4  22   6  -15.13   80.81
  -4 -24   1  169.85   95.38
  -4 -24   1  213.71   96.38
  -4  24   1  143.29   93.76
  -4  24   2   39.92   93.34
  -4 -24   2  142.63   90.51
  -4 -24   2  -20.40   66.48
  -4  24   3  165.77   68.63
  -4 -24   3  149.12   67.72
  -4 -24   3  193.74   69.32
  -3 -25  -1  -48.61   94.89
  -3  25  -1   33.03   67.18
  -3 -25  -1   34.11   95.19
  -3 -25   0   33.92   66.55
  -3 -25   0  -12.84   66.42
  -3  25   0    6.28   93.15
  -3 -23  -3   -8.41   93.51
  -3 -23  -3  -11.02   66.61
  -3 -23  -2  310.59   95.28
  -3 -23  -2  233.72   96.31
  -3  23  -2  246.22   67.48
  -3  23  -1   55.40   64.06
  -3 -23  -1   54.17   64.36
  -3 -23  -1   72.32   91.76
  -3 -23   0  158.79   84.90
  -3 -23   0  203.75   85.13
  -3  23   0  241.49   85.55
  -3 -21  -4   -4.46  113.26
  -3 -21  -4   12.67  114.15
  -3 -21  -3  217.63   93.71
  -3 -21  -3  167.59   95.68
  -3 -21  -2   32.78   75.77
  -3 -21  -2   29.14   76.22
  -3  21  -2  -16.34   53.39
  -3  21  -1  221.05   55.35
  -3 -21  -1  253.22   56.99
  -3 -21  -1  206.93   56.79
  -3 -21   0  104.32   53.36
  -3  21   0   36.73   76.06
  -3 -21   0   76.98   74.69
  -3 -19  -4  285.97  117.93
  -3 -19  -4  293.44  117.13
  -3  19  -3   46.18   52.96
  -3 -19  -3   36.75   74.57
  -3 -19  -3   24.36   75.17
  -3 -19  -2  637.65   81.50
  -3  19  -2  640.36   78.80
  -3 -19  -2  628.76   83.78
  -3  19  -1   73.17   74.36
  -3 -19  -1   39.64   75.72
  -3 -19  -1   58.66   75.30
  -3  19   0  427.27   69.84
  -3 -19   0  384.20   78.48
  -3 -19   0  349.36   56.26
  -3 -17  -4   23.61  106.80
  -3 -17  -4   27.76  106.66
  -3 -17  -3  251.73   78.37
  -3 -17  -3  253.13   79.51
  -3  17  -3  265.38   54.17
  -3  17  -2   61.02   41.99
  -3 -17  -2   15.52   59.29
  -3 -17  -2   42.02   59.97
  -3 -17  -1  499.95   51.19
  -3 -17  -1  515.77   64.77
  -3  17  -1  513.99   63.16
  -3 -17   0  281.74   61.33
  -3 -17   0  267.39   64.79
  -3  17   0  237.40   62.38
  -3 -15  -3  126.86   63.07
  -3  15  -3  146.90   60.39
  -3 -15  -3  137.55   62.99
  -3  15  -2  472.37   62.70
  -3 -15  -2  465.96   67.97
  -3 -15  -2  445.73   66.69
  -3 -15  -1   49.30   42.47
  -3 -15  -1   49.55   62.49
  -3  15  -1   42.13   42.96
  -3 -15   0   88.30   45.97
  -3  15   0   62.77   43.17
  -3 -15   0  105.04   60.09
  -3 -13  -3  799.71   96.08
  -3  13  -3  760.82   66.20
  -3 -13  -3  787.60   94.47
  -3 -13  -2   21.22   60.60
  -3  13  -2   38.69   44.43
  -3 -13  -2   43.40   63.27
  -3 -13  -1  495.82   70.26
  -3 -13  -1  553.52   66.72
  -3  13  -1  521.76   65.14
  -3  13   0   51.36   61.29
  -3 -13   0   15.14   45.78
  -3 -13   0   75.54   60.25
  -3  11  -3  173.84   61.88
  -3 -11  -2 1161.26   87.24
  -3 -11  -2 1215.00   87.91
  -3  11  -2 1220.40   71.86
  -3  11  -1  -10.66   49.31
  -3 -11  -1   10.25   46.93
  -3 -11  -1   -2.04   50.74
  -3  11   0  233.40   51.35
  -3 -11   0  226.41   39.65
  -3   9  -3  682.08   52.23
  -3  -9  -2  592.65   71.52
  -3   9  -2  631.83   44.52
  -3  -9  -2  625.23   82.78
  -3  -9  -1  889.75   69.04
  -3   9  -1  896.04   48.11
  -3   9   0  445.76   56.98
  -3  -9   0  384.19   57.63
  -3   7  -3  301.21   48.50
  -3   7  -2  817.28   48.43
  -3  -7  -2  765.15  100.67
  -3  -7  -2  845.55   96.12
  -3  -7  -1   38.18   51.84
  -3   7  -1   14.15   53.39
  -3  -7   0  705.75   55.13
  -3   7   0  770.07   63.56
  -3   5  -3 1261.58   67.96
  -3  -5  -2  158.51   72.95
  -3   5  -2  130.32   54.19
  -3   5  -1  779.14   52.64
  -3  -5  -1  836.21   75.85
  -3  -5   0  948.33   73.25
  -3   5   0  923.35   54.79
  -3   3  -3  198.57   54.72
  -3  -3  -2 1262.50  104.81
  -3   3  -2 1339.01   73.04
  -3   3  -1  144.68   43.75
  -3  -3  -1  138.27   60.67
  -3   3   0  126.12   60.23
  -3  -3   0  137.53   59.63
  -3   1  -3  941.33   70.02
  -3  -1  -3  892.09   77.86
  -3   1  -2   -0.57   55.03
  -3  -1  -2   -3.65   56.15
  -3   1  -1  829.66   58.41
  -3  -1  -1  887.16   76.10
  -3   1   0 1391.69   76.51
  -3  -1   0 1349.76   67.26
  -3   1   1  931.96   55.92
  -3  -1   1  924.59   69.83
  -3   1   2 3072.45   80.75
  -3  -1   2 3164.68   81.39
  -3  -1   3  654.58   50.53
  -3   1   3  731.50   51.84
  -3  -1   4 2416.92   68.11
  -3   1   4 2558.71   78.48
  -3   1   5  476.73   42.62
  -3  -1   5  473.44   54.67
  -3   1   6  255.71   45.17
  -3  -1   6  218.24   62.06
  -3   1   7  213.90   44.93
  -3  -1   7  205.73   44.44
  -3   1   8   66.17   41.32
  -3  -1   8   54.39   41.03
  -3   1   9   56.65   53.80
  -3  -1   9  109.73   74.19
  -3   1  10  221.10   91.68
  -3  -1  10  141.89   91.55
  -3  -3   1  637.81   65.91
  -3   3   1  603.59   50.22
  -3  -3   2  375.88   62.04
  -3   3   2  388.58   61.97
  -3   3   3 2167.23   67.72
  -3  -3   3 2109.62   67.00
  -3   3   4 1934.34   63.32
  -3  -3   4 1988.78   73.70
  -3   3   5   33.84   33.96
  -3  -3   5   52.36   34.32
  -3  -3   6  213.29   45.78
  -3   3   6  298.09   63.00
  -3   3   7  222.91   45.37
  -3  -3   7  182.52   44.68
  -3  -3   8  267.21   60.09
  -3   3   8  314.13   60.38
  -3  -3   9  106.71   53.00
  -3   3   9   86.91   74.24
  -3  -3  10  334.54   66.74
  -3   3  10  311.99   67.45
  -3   5   1  278.56   46.30
  -3  -5   1  310.19   61.32
  -3   5   2   10.02   58.53
  -3  -5   2   20.32   57.17
  -3  -5   3 1724.21   74.22
  -3   5   3 1748.46   62.02
  -3  -5   4   78.28   52.17
  -3   5   4   95.90   53.37
  -3  -5   5  392.66   40.86
  -3   5   5  517.09   54.14
  -3  -5   6  253.33   45.35
  -3   5   6  311.87   46.40
  -3  -5   7  215.22   43.83
  -3   5   7  214.12   61.21
  -3   5   8   97.62   60.03
  -3  -5   8  139.22   42.06
  -3  -5   9   76.74   74.68
  -3   5   9   96.57   74.97
  -3  -5  10   58.20   92.32
  -3   5  10   73.27   92.17
  -3   7   1  662.39   63.38
  -3  -7   1  678.02   64.01
  -3   7   2  312.94   59.07
  -3  -7   2  319.56   43.82
  -3  -7   3  242.75   40.24
  -3   7   3  243.57   40.84
  -3  -7   4 1036.03   49.61
  -3   7   4 1210.86   51.67
  -3  -7   5  147.47   35.86
  -3   7   5  163.08   49.52
  -3   7   6 1517.82   60.25
  -3  -7   6 1526.75   72.23
  -3  -7   7  234.65   44.94
  -3   7   7  267.36   46.07
  -3   7   8  251.63   54.04
  -3  -7   8  231.99   55.05
  -3   7   9  139.62   74.71
  -3  -7   9  147.12   53.17
  -3   7  10  241.39   65.71
  -3  -7  10  235.67   67.28
  -3   9   1  808.31   48.70
  -3  -9   1  838.76   62.69
  -3   9   2  105.30   52.01
  -3  -9   2  109.74   37.80
  -3   9   3  617.98   56.59
  -3  -9   3  527.59   42.84
  -3   9   4    4.06   48.18
  -3  -9   4   36.22   32.94
  -3   9   5 1286.95   58.74
  -3  -9   5 1305.23   55.58
  -3  -9   6  184.13   60.56
  -3   9   6  201.93   61.48
  -3   9   7  101.56   59.14
  -3  -9   7   99.26   42.95
  -3  -9   8  275.88   55.40
  -3   9   8  210.70   54.72
  -3  -9   9  123.01   54.48
  -3   9   9  174.87   75.92
  -3  -9  10  -12.57   92.07
  -3   9  10  -35.48   66.52
  -3  11   1  179.12   37.73
  -3 -11   1  164.18   37.61
  -3  11   2  726.95   45.85
  -3 -11   2  691.46   44.78
  -3  11   3  397.68   52.64
  -3 -11   3  328.17   51.91
  -3 -11   4 1217.39   70.32
  -3  11   4 1234.08   72.03
  -3  11   5   68.80   42.96
  -3 -11   5  -25.51   59.70
  -3  11   6  320.28   62.71
  -3 -11   6  280.51   44.47
  -3 -11   7   78.22   41.83
  -3  11   7   40.88   59.72
  -3  11   8   69.75   52.58
  -3 -11   8   64.28   52.84
  -3 -11   9   96.41   65.36
  -3  11   9  121.19   91.65
  -3 -11  10  229.75   96.91
  -3  11  10  326.47   70.97
  -3 -13   1  374.39   52.14
  -3  13   1  473.68   64.60
  -3 -13   1  358.55   48.58
  -3  13   2  243.19   45.62
  -3 -13   2  249.92   62.95
  -3 -13   3  741.60   51.87
  -3  13   3  814.93   67.55
  -3  13   4  159.69   44.15
  -3 -13   4  186.85   59.05
  -3  13   5 1148.15   55.79
  -3 -13   5 1111.67   53.27
  -3 -13   6   82.80   58.30
  -3  13   6   70.57   58.85
  -3 -13   7   55.89   51.83
  -3  13   7   21.77   73.92
  -3  13   8   81.59   54.13
  -3 -13   8   80.73   53.89
  -3 -13   9  250.66   92.89
  -3  13   9  266.78   66.12
  -3 -15   1    3.63   44.34
  -3 -15   1   20.96   58.85
  -3  15   1   71.55   59.93
  -3 -15   2  785.16   51.51
  -3 -15   2  837.78   70.18
  -3  15   2  837.30   51.01
  -3  15   3   88.55   61.08
  -3 -15   3   90.46   42.68
  -3  15   4 2024.68   63.04
  -3 -15   4 1989.12   61.27
  -3 -15   5   22.40   58.51
  -3  15   5   11.53   41.53
  -3  15   6  152.33   75.46
  -3 -15   6  142.42   53.00
  -3 -15   7   64.70   53.33
  -3  15   7  109.75   53.88
  -3  15   8   76.50   90.91
  -3 -15   8   42.56   65.93
  -3 -15   8   27.67   65.04
  -3  15   9    0.31   93.77
  -3 -15   9  -27.24   67.66
  -3 -15   9   45.05   66.29
  -3 -17   1   46.89   61.47
  -3 -17   1  -28.15   58.96
  -3  17   1    7.64   42.36
  -3 -17   2   17.48   41.54
  -3  17   2   11.37   59.80
  -3 -17   2   53.74   43.36
  -3  17   3 1159.08   54.28
  -3 -17   3 1124.45   53.94
  -3 -17   3 1115.83   55.84
  -3  17   4   26.32   41.61
  -3 -17   4   14.34   43.41
  -3 -17   4   -7.08   40.78
  -3 -17   5  755.70   77.78
  -3  17   5  818.72   60.40
  -3 -17   5  749.34   80.59
  -3 -17   6  185.69   76.26
  -3 -17   6  140.52   53.05
  -3  17   6  164.97   53.19
  -3  17   7  210.86   55.88
  -3 -17   7  150.58   56.65
  -3 -17   7  195.51   55.94
  -3  17   8  -30.88   93.67
  -3 -17   8  -32.94   94.95
  -3 -17   8    6.72   65.69
  -3 -19   1   89.39   42.74
  -3 -19   1  138.37   61.43
  -3  19   1  110.36   42.54
  -3 -19   2  350.37   47.51
  -3  19   2  423.82   47.43
  -3 -19   2  435.26   70.31
  -3 -19   3   21.18   52.88
  -3 -19   3   76.73   54.08
  -3  19   3   98.73   52.32
  -3  19   4  519.31   57.49
  -3 -19   4  475.00   57.54
  -3 -19   4  511.23   76.83
  -3 -19   5   18.67   52.15
  -3 -19   5    6.65   76.60
  -3  19   5   34.23   74.15
  -3 -19   6  278.34   55.91
  -3 -19   6  136.05   77.60
  -3  19   6  218.50   78.50
  -3  19   7   -1.17   66.26
  -3 -19   7   71.50   64.60
  -3 -19   7    3.84   64.70
  -3 -21   1  400.19   79.10
  -3  21   1  424.34   57.88
  -3 -21   1  400.56   77.02
  -3  21   2  101.75   52.79
  -3 -21   2   76.76   52.46
  -3 -21   2   90.13   54.83
  -3 -21   3   76.26   54.05
  -3  21   3  112.86   53.28
  -3 -21   3  134.89   53.17
  -3  21   4  -53.90   75.29
  -3 -21   4   28.25   54.56
  -3 -21   4   34.97   52.09
  -3 -21   5  334.94   69.53
  -3  21   5  384.70   67.51
  -3 -21   5  263.27   93.75
  -3 -21   6    5.01   65.80
  -3  21   6   40.26   65.61
  -3 -21   6   21.35   66.21
  -3 -23   1  -34.25   74.21
  -3 -23   1  -10.59   75.87
  -3  23   1   19.19   75.50
  -3  23   2  375.98   87.58
  -3 -23   2  610.54   86.61
  -3 -23   2  439.57   58.57
  -3 -23   3  -14.84   64.87
  -3 -23   3   24.54   65.12
  -3  23   3    4.22   91.60
  -3  23   4   56.48   67.74
  -3 -23   4  161.25   93.66
  -3 -23   4   53.71   66.83
  -3 -23   5  -72.30   94.41
  -3  23   5   23.58   66.43
  -3 -23   5   36.63   64.42
  -3  25   1  237.84   93.20
  -3 -25   1  216.57   67.55
  -3 -25   1  155.73   66.50
  -3 -25   2   59.94   65.80
  -3 -25   2   48.18   91.16
  -3  25   2   39.64   65.24
  -3 -25   3  216.72   68.87
  -3  25   3  220.76   69.10
  -3 -25   3  220.86   96.90
  -3 -25   4   55.20   79.96
  -2 -26  -1   28.15   94.64
  -2 -26  -1   15.18   67.97
  -2 -26   0   86.02   66.50
  -2 -26   0   83.78   93.68
  -2  26   0  127.81   67.42
  -2 -24  -3  168.23   96.29
  -2 -24  -3  232.73   95.95
  -2 -24  -2   64.08   91.11
  -2 -24  -2   24.24   64.98
  -2 -24  -1  238.53   93.46
  -2 -24  -1  191.09   67.41
  -2  24  -1  268.06   66.07
  -2 -24   0  146.98   83.25
  -2  24   0   85.06   66.07
  -2 -24   0   21.42   66.78
  -2 -22  -4   83.49   93.57
  -2 -22  -4   49.64   93.01
  -2 -22  -3  238.52   92.41
  -2 -22  -3  114.00   94.40
  -2 -22  -2  286.35   78.77
  -2 -22  -2  330.24   57.13
  -2  22  -1   49.93   75.43
  -2 -22  -1   15.41   74.00
  -2 -22  -1    8.41   54.54
  -2  22   0  202.52   54.27
  -2 -22   0  159.11   54.87
  -2 -22   0  195.09   55.05
  -2 -20  -5   48.69   94.06
  -2 -20  -5   85.22   92.48
  -2 -20  -4  114.17   77.36
  -2 -20  -4   96.01   75.97
  -2 -20  -3  337.82   78.89
  -2 -20  -3  357.15   79.45
  -2 -20  -2  264.53   55.18
  -2  20  -2  166.72   55.20
  -2 -20  -2  257.24   76.14
  -2  20  -1  529.56   56.44
  -2 -20  -1  518.17   58.51
  -2 -20  -1  472.06   58.67
  -2 -20   0  366.11   62.17
  -2 -20   0  396.36   63.79
  -2  20   0  374.28   45.56
  -2 -18  -5  137.69   94.05
  -2 -18  -5  116.85   95.47
  -2 -18  -4  339.65   80.95
  -2 -18  -4  277.02   79.28
  -2 -18  -3  139.19   76.57
  -2 -18  -3   99.34   54.46
  -2 -18  -2  239.18   44.96
  -2  18  -2  187.31   60.58
  -2 -18  -2  198.32   63.37
  -2 -18  -1  878.87   53.28
  -2  18  -1  867.87   50.03
  -2 -18  -1  876.57   55.99
  -2 -18   0  458.88   63.94
  -2 -18   0  426.01   48.80
  -2  18   0  482.64   47.33
  -2 -16  -5  144.47  110.82
  -2 -16  -5  126.02  122.88
  -2 -16  -4   74.53   74.01
  -2 -16  -4   90.76   91.28
  -2 -16  -3  215.79   61.50
  -2 -16  -3  212.80   62.74
  -2 -16  -2  133.59   64.41
  -2  16  -2  186.76   43.90
  -2 -16  -2  146.15   45.49
  -2 -16  -1  595.48   51.44
  -2 -16  -1  562.17   53.85
  -2  16  -1  607.64   64.91
  -2 -16   0  377.72   62.18
  -2  16   0  373.13   47.18
  -2 -16   0  347.10   65.72
  -2 -14  -4  183.36   77.06
  -2 -14  -4  216.34   77.78
  -2 -14  -3  218.25   63.36
  -2 -14  -3  214.23   65.31
  -2  14  -3  221.41   45.16
  -2 -14  -2  600.52   68.46
  -2  14  -2  523.91   65.55
  -2 -14  -2  550.69   70.52
  -2 -14  -1  634.52   72.16
  -2 -14  -1  684.99   68.60
  -2  14  -1  720.06   67.13
  -2 -14   0  364.79   68.36
  -2 -14   0  356.68   47.81
  -2  14   0  375.49   47.66
  -2 -12  -4  457.31  113.47
  -2 -12  -4  408.55  112.61
  -2  12  -3  322.05   47.89
  -2 -12  -3  330.39   70.56
  -2 -12  -3  347.67   69.14
  -2 -12  -2  120.84   55.51
  -2 -12  -2  104.04   51.74
  -2  12  -2  102.92   57.84
  -2 -12  -1  360.95   57.11
  -2 -12  -1  368.98   55.06
  -2  12  -1  351.63   40.53
  -2 -12   0  212.54   38.75
  -2 -12   0  220.43   41.46
  -2  12   0  230.76   39.50
  -2  10  -3 1893.13   79.02
  -2 -10  -3 1929.73  127.08
  -2 -10  -3 1763.03  122.61
  -2 -10  -2 1033.27   84.27
  -2  10  -2  962.00   49.58
  -2 -10  -2 1001.49   74.83
  -2 -10  -1  328.23   56.76
  -2  10  -1  349.86   56.83
  -2 -10  -1  313.33   60.88
  -2 -10   0  239.49   60.61
  -2  10   0  244.97   43.22
  -2 -10   0  245.88   57.62
  -2   8  -3  420.13   41.91
  -2  -8  -2 2937.27  126.08
  -2  -8  -2 3086.47  131.34
  -2   8  -2 3023.86   73.36
  -2  -8  -1  933.74   78.80
  -2   8  -1 1055.26   69.41
  -2  -8  -1 1007.37   76.92
  -2   8   0 2806.19   75.10
  -2  -8   0 2825.48   95.75
  -2   6  -3  653.20   48.76
  -2  -6  -2   26.01   82.46
  -2  -6  -2   33.03   89.54
  -2   6  -2   28.00   57.95
  -2   6  -1 2069.22   70.31
  -2  -6  -1 2146.84  108.02
  -2  -6   0 1957.08   80.85
  -2   6   0 2014.39   81.33
  -2   4  -3  617.84   50.70
  -2   4  -2 3034.17   97.13
  -2   4  -1  104.75   60.78
  -2  -4  -1  111.25   61.14
  -2  -4   0 1921.57   98.18
  -2   4   0 1871.66   74.57
  -2  -2  -2   64.58   76.82
  -2   2  -2   93.15   61.19
  -2  -2  -1  744.01   84.65
  -2   2  -1  705.64   59.98
  -2  -2   0  681.66   80.36
  -2   2   0  704.45   76.54
  -2   0  -2 2354.80  109.21
  -2   0  -1    3.35   61.34
  -2   0   0 1656.99   83.64
  -2   0   1   -0.55   68.94
  -2   0   2 9848.28  148.40
  -2   0   3   -8.79   40.59
  -2   0   4 4324.84  100.34
  -2   0   5   15.10   50.03
  -2   0   6  318.29   40.07
  -2   0   7  -21.34   41.52
  -2   0   8  159.88   61.13
  -2   0   9   -4.97   74.34
  -2   0  10  245.58   91.21
  -2  -2   1  226.41   51.78
  -2   2   1  236.40   70.55
  -2  -2   2 1549.76   69.98
  -2   2   2 1637.32   70.75
  -2   2   3 3040.24   82.92
  -2  -2   3 2888.03   89.54
  -2   2   4  286.64   59.75
  -2  -2   4  303.82   60.17
  -2   2   5 1834.75   72.16
  -2  -2   5 1697.60   59.31
  -2   2   6  422.89   42.15
  -2  -2   6  368.89   53.24
  -2  -2   7  681.81   50.86
  -2   2   7  720.98   66.28
  -2  -2   8   14.65   59.92
  -2   2   8   44.61   57.89
  -2  -2   9   64.83   54.37
  -2   2   9  112.48   74.93
  -2  -2  10   -2.81   64.02
  -2   2  10   31.93   89.66
  -2  -4   1   69.47   45.98
  -2   4   1  111.61   45.44
  -2   4   2  578.97   66.63
  -2  -4   2  535.30   66.94
  -2   4   3  164.81   58.10
  -2  -4   3  147.78   58.58
  -2   4   4 1060.82   55.26
  -2  -4   4  966.10   66.28
  -2  -4   5  372.82   40.88
  -2   4   5  399.30   42.66
  -2  -4   6  691.71   67.36
  -2   4   6  763.38   53.72
  -2  -4   7    2.95   59.38
  -2   4   7   36.68   41.15
  -2  -4   8  123.87   59.56
  -2   4   8  152.44   60.13
  -2  -4   9   17.14   53.51
  -2   4   9   41.96   73.13
  -2   4  10  223.40   91.95
  -2  -4  10  160.41   92.83
  -2   6   1 1219.13   59.59
  -2  -6   1 1165.32   62.15
  -2  -6   2  109.81   40.95
  -2   6   2   81.66   57.44
  -2  -6   3  312.93   44.63
  -2   6   3  314.93   61.42
  -2  -6   4   36.97   36.69
  -2   6   4   16.65   37.89
  -2   6   5 1137.53   64.68
  -2  -6   5 1051.61   60.33
  -2   6   6  100.00   43.61
  -2  -6   6  117.49   60.00
  -2  -6   7  367.13   44.79
  -2   6   7  420.64   63.27
  -2  -6   8   81.28   41.90
  -2   6   8  100.21   59.70
  -2   6   9  402.14   77.96
  -2  -6   9  397.76   77.87
  -2  -6  10  -32.44   91.35
  -2   6  10    0.04   64.89
  -2  -8   1  214.80   44.73
  -2   8   1  259.87   61.39
  -2   8   2   47.43   42.12
  -2  -8   2   20.80   40.34
  -2   8   3  282.24   58.58
  -2  -8   3  224.91   56.30
  -2  -8   4 2158.27   61.29
  -2   8   4 2315.51   68.35
  -2  -8   5  247.36   37.71
  -2   8   5  284.57   40.10
  -2  -8   6  953.66   68.04
  -2   8   6  996.97   70.50
  -2   8   7  308.04   62.23
  -2  -8   7  229.71   45.51
  -2   8   8  562.24   78.36
  -2  -8   8  512.84   56.64
  -2   8   9   12.90   73.86
  -2  -8   9    9.41   52.86
  -2  -8  10   69.13   93.30
  -2   8  10   85.52   92.71
  -2  10   1  912.06   51.83
  -2 -10   1  933.38   65.55
  -2  10   2   17.75   53.95
  -2 -10   2    7.15   36.55
  -2  10   3  199.90   52.54
  -2 -10   3  188.44   51.14
  -2 -10   4  222.02   49.63
  -2  10   4  197.68   38.46
  -2 -10   5 1836.64   60.75
  -2  10   5 2150.64   80.83
  -2 -10   6  960.50   51.47
  -2  10   6  983.19   56.09
  -2  10   7  181.21   44.75
  -2 -10   7  163.39   59.70
  -2  10   8  241.47   75.84
  -2 -10   8  204.33   54.86
  -2  10   9   96.81   54.88
  -2 -10   9  107.79   76.35
  -2 -10  10   36.88   66.12
  -2 -10  10   76.21   65.43
  -2  10  10    9.07   93.89
  -2 -12   1   43.17   49.82
  -2 -12   1   90.37   38.21
  -2  12   1   60.94   36.84
  -2  12   2  985.13   49.14
  -2 -12   2  937.63   50.19
  -2 -12   2  910.03   49.16
  -2 -12   3  138.14   48.25
  -2  12   3   98.77   49.61
  -2  12   4  479.93   65.39
  -2 -12   4  486.31   64.36
  -2  12   5  577.11   50.67
  -2 -12   5  593.21   47.91
  -2  12   6  469.44   64.43
  -2 -12   6  428.96   45.34
  -2  12   7  138.18   74.99
  -2 -12   7  142.72   67.47
  -2  12   8  113.15   75.26
  -2 -12   8   44.48   55.58
  -2 -12   8   86.91   54.66
  -2  12   9   31.96   91.57
  -2 -12   9   53.79   93.92
  -2 -12   9   43.95   92.63
  -2  14   1  439.71   40.91
  -2 -14   1  467.88   55.38
  -2 -14   1  424.85   40.54
  -2 -14   2  368.49   49.28
  -2 -14   2  364.75   61.07
  -2  14   2  339.61   64.99
  -2  14   3  935.57   69.18
  -2 -14   3  859.40   54.93
  -2 -14   3  931.54   66.72
  -2 -14   4  270.40   46.39
  -2  14   4  240.88   47.19
  -2 -14   4  217.63   44.37
  -2  14   5  244.77   46.07
  -2 -14   5  177.23   59.78
  -2 -14   5  203.40   46.58
  -2  14   6  252.26   62.16
  -2 -14   6  269.79   45.30
  -2 -14   6  255.01   60.44
  -2 -14   7  509.64   79.13
  -2 -14   7  542.07   55.75
  -2  14   7  494.62   78.52
  -2  14   8   44.73   75.94
  -2 -14   8   70.52   76.64
  -2 -14   8   88.63   76.03
  -2  14   9   -4.52   66.20
  -2 -14   9   71.31   64.55
  -2 -14   9    3.04   92.90
  -2 -16   1  260.13   61.16
  -2 -16   1  267.05   46.81
  -2  16   1  273.51   45.93
  -2 -16   2  975.60   54.30
  -2 -16   2  858.69   52.57
  -2  16   2  944.22   52.44
  -2 -16   3  145.25   46.46
  -2  16   3  166.95   43.90
  -2 -16   3  163.93   60.00
  -2 -16   4  451.69   61.24
  -2 -16   4  394.12   47.47
  -2  16   4  445.00   48.54
  -2 -16   5  215.25   59.93
  -2 -16   5  125.00   62.23
  -2  16   5  236.63   60.92
  -2  16   6  406.84   56.45
  -2 -16   6  375.17   78.61
  -2 -16   6  351.88   75.34
  -2 -16   7  110.51   55.04
  -2  16   7  115.92   75.08
  -2 -16   7   51.97   54.87
  -2  16   8   76.81   92.58
  -2 -16   8  -14.98   94.56
  -2 -16   8  133.93   91.01
  -2 -18   1  186.99   63.71
  -2 -18   1  144.43   59.09
  -2  18   1  199.93   60.99
  -2  18   2   56.05   42.71
  -2 -18   2  100.76   43.81
  -2 -18   2  124.68   59.13
  -2 -18   3  291.01   43.53
  -2  18   3  289.86   61.82
  -2 -18   3  222.15   45.91
  -2 -18   4  167.03   43.02
  -2 -18   4  191.37   44.86
  -2  18   4  200.30   61.14
  -2  18   5  155.90   76.10
  -2 -18   5  100.40   54.72
  -2 -18   5  114.09   54.39
  -2 -18   6  122.73   55.62
  -2  18   6  172.00   76.46
  -2 -18   6  147.65   55.59
  -2 -18   7  144.63   92.41
  -2 -18   7  118.75   65.65
  -2  18   7   94.51   65.83
  -2  18   8   73.79   66.82
  -2 -18   8   66.43   68.33
  -2 -18   8  139.38   93.90
  -2 -20   1  -15.48   43.33
  -2  20   1  -10.90   42.09
  -2 -20   1  -15.65   59.21
  -2 -20   2  183.51   69.23
  -2  20   2  132.77   67.41
  -2 -20   2  136.22   66.62
  -2 -20   3  260.99   55.13
  -2  20   3  323.66   75.72
  -2 -20   3  299.21   55.46
  -2 -20   4  216.09   52.47
  -2 -20   4  207.41   77.17
  -2  20   4  211.83   54.81
  -2  20   5  281.18   56.92
  -2 -20   5  235.80   76.35
  -2 -20   5  276.51   55.95
  -2  20   6  287.67   67.60
  -2 -20   6  238.80   94.57
  -2 -20   6  265.34   92.75
  -2  20   7  139.80   93.10
  -2 -20   7   28.12   94.53
  -2 -20   7  107.35   66.10
  -2 -22   1  281.57   76.35
  -2  22   1  232.83   54.76
  -2 -22   1  220.35   53.02
  -2 -22   2   89.80   53.11
  -2 -22   2   79.52   54.95
  -2  22   2   84.68   53.44
  -2 -22   3   28.11   52.73
  -2 -22   3   22.43   53.28
  -2  22   3  -18.25   76.16
  -2  22   4  505.12   59.89
  -2 -22   4  544.72   57.96
  -2 -22   4  602.57   56.98
  -2 -22   5   81.33   90.57
  -2  22   5   56.83   65.47
  -2 -22   5   -3.30   67.38
  -2  22   6  282.52   95.32
  -2 -22   6  202.80   70.83
  -2 -22   6  286.60   95.38
  -2 -24   1  243.65   84.14
  -2 -24   1  214.24   56.18
  -2  24   1  218.94   56.69
  -2  24   2  201.46   93.62
  -2 -24   2  325.31   92.42
  -2 -24   2  227.16   95.30
  -2 -24   3   83.84   91.65
  -2 -24   3  100.87   93.57
  -2  24   3  136.67   65.67
  -2  24   4   36.18   65.80
  -2 -24   4  -35.27   94.20
  -2 -24   4   59.79   63.68
  -2 -24   5  238.60   96.42
  -2 -24   5  248.73   94.98
  -2  24   5  329.26   69.10
  -2 -26   1  -32.62   67.15
  -2 -26   1   23.38   65.86
  -2  26   1   38.95   65.56
  -2 -26   2  242.40   66.89
  -2 -26   2  212.32   96.34
  -2  26   2  178.87   95.00
  -2 -26   3  106.64   68.84
  -2 -26   3   32.81   67.24
  -1 -27   0  144.15   68.74
  -1 -27   0  161.09   67.22
  -1 -25  -3  122.15   67.47
  -1 -25  -3  119.92   95.25
  -1 -25  -2   37.22   65.76
  -1 -25  -2    8.77   65.75
  -1 -25  -1  310.86   67.46
  -1 -25  -1  359.74   67.79
  -1 -25   0   56.41   66.49
  -1 -25   0   79.57   64.44
  -1 -23  -5   -8.38  104.15
  -1 -23  -5   -5.23  104.25
  -1 -23  -4  261.92   68.92
  -1 -23  -4  254.64   95.50
  -1 -23  -3   34.26   91.12
  -1 -23  -3    9.14   93.11
  -1 -23  -2  517.51   60.75
  -1 -23  -2  606.50   79.38
  -1 -23  -1   53.84   75.76
  -1 -23  -1   44.31   52.42
  -1  23   0  446.42   59.25
  -1 -23   0  523.12   77.87
  -1 -23   0  501.12   58.00
  -1 -21  -6   35.28   92.11
  -1 -21  -6    8.60   94.42
  -1 -21  -5  176.73   94.37
  -1 -21  -5  162.40   67.80
  -1 -21  -4   39.24   54.00
  -1 -21  -4   41.56   54.01
  -1 -21  -3  307.13   77.49
  -1 -21  -3  275.93   77.90
  -1 -21  -2   69.51   75.25
  -1 -21  -2   64.44   53.66
  -1 -21  -1  374.34   57.19
  -1 -21  -1  368.32   76.51
  -1 -21   0  139.92   77.38
  -1 -21   0  178.79   52.88
  -1  21   0  133.39   76.73
  -1 -19  -6  215.92  116.21
  -1 -19  -6  195.41   95.26
  -1 -19  -5  116.00   76.03
  -1 -19  -5   59.49   77.22
  -1 -19  -4  408.60   79.51
  -1 -19  -4  416.76   79.61
  -1 -19  -3   23.93   74.46
  -1 -19  -3   13.15   52.51
  -1 -19  -2  535.16   65.86
  -1 -19  -2  520.24   63.91
  -1 -19  -1  387.21   62.22
  -1 -19  -1  320.42   47.13
  -1  19  -1  323.59   62.75
  -1  19   0  653.30   65.10
  -1 -19   0  529.36   50.27
  -1 -19   0  506.85   46.97
  -1 -17  -6    3.11   92.42
  -1 -17  -6    7.00   92.70
  -1 -17  -5  137.05   76.84
  -1 -17  -5  156.98   77.78
  -1 -17  -4   -3.32   59.20
  -1 -17  -4   13.12   59.60
  -1 -17  -3  298.32   64.52
  -1 -17  -3  308.93   61.59
  -1 -17  -2    0.70   44.45
  -1 -17  -2   23.00   59.65
  -1 -17  -1  605.85   68.91
  -1 -17  -1  596.22   65.27
  -1  17  -1  652.76   48.90
  -1 -17   0   51.20   46.48
  -1 -17   0   93.02   43.24
  -1  17   0   81.47   44.45
  -1 -15  -6  393.68  100.98
  -1 -15  -6  350.24   99.54
  -1 -15  -5   25.26   58.43
  -1 -15  -5    4.52   59.23
  -1 -15  -4  147.26   61.88
  -1 -15  -4  153.51   61.65
  -1 -15  -3   27.08   43.84
  -1 -15  -3   37.16   42.11
  -1 -15  -2  709.18   53.61
  -1 -15  -2  701.02   55.13
  -1  15  -2  726.22   50.82
  -1 -15  -1   69.82   44.95
  -1 -15  -1   22.02   59.57
  -1  15  -1    8.30   61.81
  -1  15   0 2319.59   66.15
  -1 -15   0 2108.86   80.27
  -1 -15   0 2037.84   67.86
  -1 -13  -6   30.03   92.29
  -1 -13  -6   36.10   91.65
  -1 -13  -5  213.23   64.57
  -1 -13  -5  190.33   64.04
  -1 -13  -4   84.48   61.15
  -1 -13  -4  105.96   63.18
  -1 -13  -3  846.18   74.97
  -1 -13  -3  913.29   74.12
  -1 -13  -2   12.64   50.15
  -1  13  -2   -0.01   35.33
  -1 -13  -2    7.80   34.75
  -1 -13  -1  457.69   43.37
  -1  13  -1  450.74   41.40
  -1 -13  -1  469.86   58.82
  -1 -13   0  247.83   39.31
  -1  13   0  244.41   39.35
  -1 -13   0  252.38   55.37
  -1 -11  -6  422.89  131.50
  -1 -11  -5   83.10   74.84
  -1 -11  -5   59.10   75.57
  -1 -11  -4  401.98   71.00
  -1 -11  -4  456.12   84.51
  -1 -11  -3   -6.73   48.96
  -1 -11  -3   17.90   48.87
  -1 -11  -2  526.46   49.25
  -1  11  -2  528.79   45.15
  -1 -11  -2  534.97   47.94
  -1  11  -1  268.36   57.41
  -1 -11  -1  266.57   44.39
  -1 -11  -1  319.82   56.33
  -1 -11   0 1195.01   56.86
  -1  11   0 1164.51   55.10
  -1 -11   0 1162.47   58.39
  -1  -9  -5  461.58  101.80
  -1  -9  -5  547.46  103.42
  -1  -9  -4  340.81   62.42
  -1  -9  -4  339.38   71.68
  -1  -9  -3  950.55   84.97
  -1  -9  -3  999.23   78.02
  -1  -9  -2  164.94   60.83
  -1   9  -2  192.47   59.67
  -1  -9  -2  177.72   58.70
  -1  -9  -1 2667.07   94.53
  -1  -9  -1 2530.53   85.81
  -1   9  -1 2455.04   72.39
  -1  -9   0  501.36   66.85
  -1  -9   0  471.09   49.43
  -1   9   0  398.58   48.23
  -1  -7  -6   89.41   98.69
  -1  -7  -5   90.43   98.09
  -1  -7  -4  168.66   70.60
  -1  -7  -3   77.83   67.40
  -1  -7  -3   80.10   68.27
  -1  -7  -2 4864.98  149.37
  -1   7  -2 4574.30   94.19
  -1  -7  -2 4473.31  146.63
  -1  -7  -1  849.17   75.01
  -1   7  -1  864.28   69.31
  -1  -7  -1  781.29   63.62
  -1   7   0  312.26   48.60
  -1  -7   0  332.55   49.75
  -1  -7   0  314.61   69.37
  -1  -5  -7  260.86   81.56
  -1  -5  -6   97.70   63.72
  -1   5  -6   96.43   62.69
  -1  -5  -5  326.47   96.03
  -1   5  -5  320.82   49.30
  -1  -5  -4   24.45   72.26
  -1   5  -4    1.30   51.55
  -1  -5  -3  337.59  112.16
  -1  -5  -2 3681.80  190.00
  -1   5  -2 4115.74  105.54
  -1  -5  -2 4105.78  197.93
  -1   5  -1 7566.68  140.42
  -1  -5  -1 7343.70  195.97
  -1  -5  -1 7588.10  198.83
  -1   5   0  828.75   81.91
  -1  -5   0  852.44   84.27
  -1  -3  -7  241.98   65.63
  -1   3  -7  225.13   63.06
  -1   3  -6  229.20   48.60
  -1  -3  -6  264.25   67.19
  -1  -3  -5   -2.06   48.73
  -1   3  -5  -11.87   49.71
  -1   3  -4  374.99   44.61
  -1  -3  -4  389.67   79.26
  -1   3  -3  755.54   55.90
  -1  -3  -3  788.39  109.34
  -1   3  -2  219.81   66.42
  -1   3  -1 5257.52  140.19
  -1  -3  -1 5361.37  263.12
  -1  -3  -1 5386.30  272.82
  -1   3   0 2200.43   97.46
  -1  -3   0 2124.74  113.05
  -1   1  -7  362.60   64.64
  -1  -1  -7  338.13   65.84
  -1   1  -6  132.31   63.29
  -1  -1  -6  117.96   63.02
  -1  -1  -5  309.89   56.96
  -1   1  -5  311.58   56.31
  -1  -1  -4   11.48   54.26
  -1   1  -4   23.49   38.07
  -1   1  -3 1162.95   69.49
  -1  -1  -3 1289.79  102.75
  -1   1  -1 1669.54  115.66
  -1  -1  -1 1473.20  150.73
  -1  -1   0 2246.56  142.71
  -1   1   0 2204.54  114.33
  -1  -1   1 2036.21  102.38
  -1   1   1 2105.01  102.70
  -1  -1   2  740.52   66.73
  -1   1   2  803.78   68.17
  -1   1   3  466.09   52.76
  -1  -1   3  438.75   51.98
  -1  -1   4  395.60   47.76
  -1   1   4  397.40   48.71
  -1  -1   5  740.11   61.57
  -1   1   5  690.39   51.01
  -1  -1   6  382.32   54.62
  -1   1   6  408.36   42.03
  -1   1   7  337.70   64.09
  -1  -1   7  351.60   62.78
  -1  -1   8  215.84   45.61
  -1   1   8  212.86   61.08
  -1   1   9   44.44   52.68
  -1  -1   9   38.53   74.66
  -1   1  10  146.41   91.19
  -1  -1  10   79.76   93.14
  -1  -3   1   86.52   76.34
  -1   3   1  102.05   56.21
  -1  -3   2  406.97   55.47
  -1   3   2  414.64   74.74
  -1   3   3   41.80   41.86
  -1  -3   3   46.08   41.14
  -1   3   4  333.39   61.77
  -1  -3   4  324.42   60.39
  -1   3   5 1551.04   72.61
  -1  -3   5 1443.07   57.63
  -1   3   6  712.69   55.33
  -1  -3   6  719.56   67.67
  -1  -3   7  105.69   60.22
  -1   3   7  105.07   44.07
  -1  -3   8  411.63   48.53
  -1   3   8  484.12   65.13
  -1  -3   9   95.14   54.01
  -1   3   9  101.17   73.69
  -1   3  10   19.54   91.95
  -1  -3  10   24.55   64.88
  -1   5   1  512.02   78.24
  -1  -5   1  502.76   57.58
  -1  -5   2  354.13   49.91
  -1   5   2  405.17   67.66
  -1  -5   3 1189.79   57.99
  -1   5   3 1270.51   64.54
  -1  -5   4  197.83   40.24
  -1   5   4  176.93   58.17
  -1   5   5  788.92   51.59
  -1  -5   5  814.86   48.15
  -1   5   6  921.24   73.15
  -1  -5   6  820.73   53.72
  -1   5   7  489.47   66.97
  -1  -5   7  518.81   47.87
  -1  -5   8  144.61   43.89
  -1   5   8  176.51   61.48
  -1  -5   9   32.29   53.44
  -1   5   9   38.65   52.33
  -1  -5  10   54.18   92.11
  -1  -5  10   19.39   66.52
  -1   5  10   12.89   66.72
  -1   7   1   95.35   61.38
  -1  -7   1  106.19   60.08
  -1  -7   2  241.59   43.56
  -1   7   2  263.82   60.42
  -1   7   3  382.44   63.29
  -1  -7   3  377.14   45.46
  -1   7   4 1545.11   64.90
  -1  -7   4 1453.77   67.37
  -1   7   5  329.52   42.01
  -1  -7   5  335.23   51.00
  -1  -7   6 1673.02   74.60
  -1   7   6 1763.14   83.33
  -1   7   7  178.57   61.13
  -1  -7   7  111.41   60.38
  -1   7   8  116.98   74.82
  -1  -7   8  136.12   74.48
  -1  -7   9   46.98   53.54
  -1  -7   9   47.12   54.70
  -1   7   9   75.62   53.79
  -1  -7  10   93.65   66.31
  -1  -7  10   71.00   65.42
  -1   7  10   81.20   93.33
  -1   9   1  962.46   77.55
  -1  -9   1 1046.45   76.22
  -1  -9   1 1073.82   59.30
  -1  -9   2  201.95   62.40
  -1   9   2  202.19   60.40
  -1  -9   2  197.94   57.90
  -1   9   3  687.19   51.57
  -1  -9   3  740.60   60.12
  -1   9   4  700.30   49.00
  -1  -9   4  685.39   56.36
  -1   9   5  614.60   53.47
  -1  -9   5  565.26   48.97
  -1  -9   6  133.61   43.28
  -1   9   6  136.58   45.26
  -1  -9   7  715.30   51.34
  -1  -9   7  772.48   50.04
  -1   9   7  831.30   70.65
  -1   9   8  250.58   76.52
  -1  -9   8  195.96   54.14
  -1  -9   8  206.88   53.99
  -1  -9   9  127.66   54.89
  -1  -9   9   76.61   55.27
  -1   9   9   99.14   77.88
  -1  -9  10   55.92   65.40
  -1  -9  10  -67.11   94.02
  -1   9  10  -25.90   94.56
  -1 -11   1   40.49   41.58
  -1 -11   1   57.05   38.33
  -1  11   1   44.82   40.16
  -1 -11   2  489.90   47.22
  -1  11   2  497.99   60.16
  -1 -11   2  529.83   44.38
  -1 -11   3  116.76   36.38
  -1  11   3  112.47   51.44
  -1 -11   3   89.67   53.77
  -1 -11   4  319.44   39.10
  -1  11   4  344.87   53.71
  -1 -11   4  322.32   54.32
  -1  11   5  330.32   65.44
  -1 -11   5  233.42   47.66
  -1 -11   5  334.65   45.83
  -1  11   6  583.68   53.40
  -1 -11   6  598.27   66.84
  -1 -11   6  568.89   48.56
  -1  11   7  134.59   61.48
  -1 -11   7  138.51   61.36
  -1 -11   7  154.53   41.59
  -1 -11   8  411.10   57.63
  -1  11   8  462.03   81.16
  -1 -11   8  407.44   77.99
  -1 -11   9   -5.97   66.27
  -1  11   9   21.38   91.78
  -1 -11   9  -38.80   65.19
  -1  13   1 1727.74   60.22
  -1 -13   1 2021.54   70.49
  -1 -13   1 1888.77   62.20
  -1  13   2  207.17   51.80
  -1 -13   2  167.65   54.35
  -1 -13   2  240.31   36.53
  -1 -13   3  133.69   35.41
  -1 -13   3  192.87   51.60
  -1  13   3  162.49   50.32
  -1  13   4  164.64   63.92
  -1 -13   4  124.97   43.66
  -1 -13   4  205.46   64.08
  -1 -13   5  720.69   50.90
  -1 -13   5  743.09   63.75
  -1  13   5  775.71   68.77
  -1 -13   6   31.80   58.62
  -1 -13   6   -3.14   43.09
  -1  13   6   16.08   42.77
  -1  13   7  498.59   79.51
  -1 -13   7  464.19   56.78
  -1 -13   7  368.46   77.58
  -1 -13   8   23.90   78.12
  -1  13   8  102.30   77.13
  -1 -13   8   78.08   75.85
  -1  13   9  170.69   93.91
  -1 -13   9  155.25   66.85
  -1 -13   9  133.57   93.56
  -1 -15   1  195.56   47.85
  -1 -15   1  216.19   61.65
  -1  15   1  167.19   47.08
  -1 -15   2 1228.65   58.59
  -1  15   2 1334.00   58.28
  -1 -15   2 1350.85   55.45
  -1 -15   3   24.09   44.07
  -1  15   3   58.14   42.26
  -1 -15   3  -18.10   59.00
  -1 -15   4  181.52   43.25
  -1 -15   4  120.75   45.72
  -1  15   4  165.66   44.44
  -1  15   5   89.63   60.47
  -1 -15   5   83.59   58.41
  -1 -15   5  116.50   60.39
  -1 -15   6  613.40   76.54
  -1 -15   6  554.48   78.12
  -1  15   6  596.74   80.40
  -1  15   7    3.42   74.80
  -1 -15   7  -36.07   53.17
  -1 -15   7  -37.45   54.39
  -1 -15   8  313.12   93.91
  -1  15   8  311.41   94.87
  -1 -15   8  243.86   66.60
  -1 -15   9   22.30   80.42
  -1 -17   1  940.71   57.18
  -1  17   1  962.39   53.61
  -1 -17   1 1044.91   53.15
  -1 -17   2  232.86   63.02
  -1  17   2  234.70   61.82
  -1 -17   2  209.88   42.29
  -1  17   3  425.94   65.04
  -1 -17   3  422.76   47.88
  -1 -17   3  373.68   61.75
  -1 -17   4   92.88   41.92
  -1 -17   4  106.30   61.44
  -1  17   4  104.32   60.89
  -1 -17   5  300.31   53.93
  -1 -17   5  249.75   56.84
  -1  17   5  337.49   76.95
  -1  17   6   57.98   74.83
  -1 -17   6    4.19   52.07
  -1 -17   6   52.87   52.72
  -1 -17   7  348.87   56.83
  -1  17   7  401.53   80.87
  -1 -17   7  408.98   77.97
  -1  17   8    7.23   93.80
  -1 -17   8 -137.98   95.69
  -1 -17   8   -9.47   66.45
  -1 -19   1  189.65   63.44
  -1 -19   1  176.82   60.18
  -1  19   1  214.81   62.38
  -1 -19   2  375.34   46.71
  -1  19   2  319.11   45.83
  -1 -19   2  352.09   61.06
  -1 -19   3   16.23   42.66
  -1  19   3   -7.67   60.81
  -1 -19   3   24.10   57.86
  -1 -19   4  498.47   56.89
  -1  19   4  418.23   57.58
  -1 -19   4  502.60   75.87
  -1  19   5   10.02   52.88
  -1 -19   5   33.23   53.13
  -1 -19   5   11.31   52.66
  -1 -19   6  194.92   56.32
  -1 -19   6  140.21   77.07
  -1  19   6  278.59   76.96
  -1  19   7   96.09   93.29
  -1 -19   7   59.10   66.46
  -1 -19   7   82.38   66.50
  -1 -21   1  195.29   76.77
  -1  21   1  145.92   76.17
  -1 -21   1  125.56   53.38
  -1  21   2  -14.90   75.59
  -1 -21   2   32.22   53.20
  -1 -21   2    7.90   52.14
  -1 -21   3  364.24   54.41
  -1  21   3  369.52   57.35
  -1 -21   3  336.50   78.06
  -1 -21   4   -1.86   51.58
  -1  21   4   43.00   52.53
  -1 -21   4   16.53   53.34
  -1  21   5  239.23   78.14
  -1 -21   5  155.23   55.82
  -1 -21   5  219.99   78.47
  -1 -21   6   42.53   65.78
  -1  21   6   74.53   64.63
  -1 -21   6   23.36   90.77
  -1 -23   1    9.13   75.71
  -1  23   1   42.53   75.73
  -1 -23   1   41.16   51.62
  -1  23   2   30.48   53.29
  -1 -23   2   24.16   53.33
  -1 -23   2   49.85   73.27
  -1 -23   3   10.74   75.14
  -1 -23   3    7.01   74.72
  -1  23   3  -23.72   76.13
  -1 -23   4  665.57   68.85
  -1  23   4  654.57   96.72
  -1 -23   4  540.10   70.92
  -1 -23   5   13.54   93.32
  -1  23   5    2.91   66.39
  -1 -23   5  -19.83   65.72
  -1 -25   1  153.27   93.87
  -1 -25   1  168.41   66.55
  -1 -25   2  -15.66   91.46
  -1 -25   2    8.16   65.74
  -1  25   2  -17.84   65.63
  -1 -25   3  107.20   65.97
  -1 -25   3   86.66   93.54
  -1  25   3  125.63   67.69
  -1 -25   4   28.15   66.40
  -1  25   4   61.54   68.13
  -1 -25   4   45.51   95.81
  -1 -27   1   48.25  105.75
  -1 -27   1   90.80   67.43
   0 -26  -3   53.27   67.48
   0 -26  -3   52.79   94.24
   0 -26  -2   78.38   94.57
   0 -26  -2   38.79   94.39
   0 -26  -1   92.62   92.97
   0 -26  -1   82.13   65.94
   0 -26   0  135.15   93.59
   0 -26   0   40.44   94.59
   0 -24  -4   21.02   92.67
   0 -24  -4  -34.09   93.11
   0 -24  -3  229.07   67.64
   0 -24  -3  292.14   66.94
   0 -24  -2  273.75   76.93
   0 -24  -2  297.90   85.75
   0 -24  -1  285.55   79.32
   0 -24  -1  362.72   79.24
   0 -24   0   25.21   52.95
   0 -24   0    8.04   53.71
   0 -22  -6   68.64   67.25
   0 -22  -6   84.81   94.12
   0 -22  -5  101.10   92.70
   0 -22  -5  117.79   65.92
   0 -22  -4  111.93   75.66
   0 -22  -4   89.36   76.99
   0 -22  -3  105.06   75.96
   0 -22  -3   86.90   76.33
   0 -22  -2  159.98   76.58
   0 -22  -2  205.83   75.57
   0 -22  -1   71.42   52.50
   0 -22  -1   72.07   54.66
   0 -22   0  837.02   81.23
   0 -22   0  761.76   80.90
   0 -20  -7  182.70  106.35
   0 -20  -7  151.85   96.89
   0 -20  -6   17.48   92.13
   0 -20  -6    7.38   92.47
   0 -20  -5  142.68   76.28
   0 -20  -5  108.39   55.38
   0 -20  -4  322.05   77.85
   0 -20  -4  309.87   78.53
   0 -20  -3   82.65   75.80
   0 -20  -3  101.85   54.31
   0 -20  -2  146.57   61.25
   0 -20  -2  119.51   60.23
   0 -20  -1  410.78   47.52
   0 -20  -1  380.06   46.79
   0 -20   0   -5.88   42.03
   0 -20   0   11.51   42.50
   0 -18  -7   92.08   94.94
   0 -18  -7  137.91   95.16
   0 -18  -6  395.54   80.70
   0 -18  -6  445.36   79.89
   0 -18  -5  119.57   75.21
   0 -18  -5  105.25   76.09
   0 -18  -4   63.95   43.12
   0 -18  -4  104.09   43.04
   0 -18  -3  394.50   47.34
   0 -18  -3  368.78   47.62
   0 -18  -2  447.07   48.60
   0 -18  -2  427.83   63.08
   0 -18  -1  356.86   48.19
   0 -18  -1  335.15   62.32
   0 -18   0   51.95   43.21
   0 -18   0   -7.40   59.01
   0 -16  -8  248.26  118.83
   0 -16  -8  285.57  119.97
   0 -16  -7  105.69   77.57
   0 -16  -7   94.06   77.40
   0 -16  -6   56.38   55.10
   0 -16  -6   83.18   76.36
   0 -16  -5  351.34   63.66
   0 -16  -5  294.29   63.47
   0 -16  -4  238.22   62.98
   0 -16  -4  225.22   45.77
   0 -16  -3  147.95   59.61
   0 -16  -3  175.81   61.72
   0 -16  -2  255.65   63.87
   0 -16  -2  237.70   61.52
   0 -16  -1  273.11   47.64
   0 -16  -1  234.24   62.58
   0 -16   0  899.46   52.34
   0 -16   0  977.89   71.38
   0 -14  -8  155.76  114.89
   0 -14  -7   84.72   92.36
   0 -14  -6  226.41   77.16
   0 -14  -5  405.91   66.07
   0 -14  -4  270.13   64.16
   0 -14  -3  533.87   68.45
   0 -14  -2  148.13   52.18
   0 -14  -2  154.24   37.32
   0 -14  -1  935.30   50.57
   0 -14  -1  953.25   49.23
   0 -14   0 1586.70   57.00
   0 -14   0 1505.31   55.35
   0 -12  -9   89.38  133.59
   0  12  -8  426.97   57.68
   0 -12  -8  497.15   86.30
   0  12  -7   55.79   54.28
   0 -12  -7  117.13   75.70
   0 -12  -6  191.45   63.01
   0  12  -6  118.98   61.14
   0  12  -5  100.73   61.19
   0 -12  -5  110.84   61.07
   0  12  -4   -0.23   45.43
   0 -12  -4   49.43   45.04
   0  12  -3   27.40   35.47
   0 -12  -3   55.65   49.91
   0 -12  -2  307.70   42.65
   0 -12  -1  544.97   61.74
   0  12  -1  454.78   45.91
   0 -12  -1  467.02   58.22
   0 -12   0 3552.16   87.00
   0 -12   0 3506.27   89.90
   0 -10  -9  130.32  115.29
   0  10  -9   52.58   93.72
   0 -10  -8  145.49   94.26
   0  10  -8  131.10   54.31
   0  10  -7  548.14   58.30
   0 -10  -7  586.56   77.09
   0 -10  -6   58.76   75.27
   0  10  -6   41.74   61.24
   0 -10  -5  203.60   65.08
   0  10  -5  203.86   45.29
   0  10  -4  335.89   53.02
   0 -10  -4  326.09   44.35
   0 -10  -3  428.60   60.51
   0  10  -3  378.04   56.86
   0 -10  -2  814.41   68.67
   0  10  -2  725.91   49.23
   0 -10  -1 2366.50   86.45
   0  10  -1 2689.85   86.83
   0 -10  -1 2377.18   85.32
   0 -10   0  316.26   45.79
   0 -10   0  387.06   48.82
   0  -8  -9   91.55  114.07
   0   8  -9   47.53   65.96
   0  -8  -8   24.05   92.63
   0   8  -8   56.49   75.65
   0  -8  -7  189.75   62.39
   0   8  -7  182.84   43.29
   0   8  -6 1476.98   59.26
   0  -8  -6 1589.13   90.24
   0  -8  -5   66.60   63.65
   0   8  -5  100.15   62.83
   0   8  -4  339.10   41.06
   0  -8  -4  386.19   60.38
   0  -8  -3  261.77   61.02
   0   8  -3  193.59   42.48
   0  -8  -2 3100.29  101.45
   0   8  -2 2641.44   73.36
   0   8  -1   47.29   60.19
   0  -8  -1   56.37   42.81
   0  -8   0  316.88   47.03
   0  -8   0  319.41   49.97
   0  -6 -10   42.74   95.42
   0   6 -10   36.99   95.55
   0  -6  -9  185.96   78.39
   0   6  -9  108.42   77.82
   0  -6  -8   17.77   74.16
   0   6  -8   40.98   74.47
   0  -6  -7  907.17   77.20
   0   6  -7  903.72   54.20
   0  -6  -6  240.53   65.67
   0   6  -6  285.43   63.28
   0   6  -5  635.40   45.38
   0  -6  -5  677.45   67.35
   0  -6  -4  117.99   55.33
   0   6  -4   90.97   39.66
   0  -6  -3  741.27   61.95
   0   6  -3  696.82   65.44
   0   6  -2 1237.34   61.68
   0  -6  -2 1411.86   87.63
   0   6  -1  973.90   65.19
   0  -6  -1 1094.31   85.98
   0   6  -1  928.78   63.65
   0  -6   0    2.20   71.44
   0  -6   0    0.36   68.26
   0  -4 -10   83.72   95.67
   0   4 -10   76.11   94.72
   0  -4  -9    5.74   76.33
   0   4  -9   -8.21   53.36
   0   4  -8  281.80   76.92
   0  -4  -8  262.44   78.80
   0   4  -7  180.73   61.98
   0  -4  -7  188.67   62.92
   0  -4  -6  897.00   75.48
   0   4  -6  839.72   54.74
   0   4  -5   26.54   49.50
   0  -4  -5   21.25   49.71
   0   4  -4  603.06   50.14
   0  -4  -4  678.41   70.75
   0   4  -3  507.32   64.42
   0  -4  -3  548.63   71.99
   0  -4  -2 2052.97  111.34
   0   4  -2 1761.42   90.23
   0   4  -1  451.44   63.33
   0  -4  -1  453.22   68.80
   0  -4   0  907.37   78.36
   0  -4   0 1009.99   86.14
   0   2 -10  -14.46   94.97
   0  -2 -10   36.40   94.17
   0   2  -9  268.27   79.34
   0  -2  -9  288.17   79.69
   0  -2  -8   90.03   53.27
   0   2  -8  108.67   75.43
   0   2  -7  893.66   56.18
   0  -2  -7  910.99   59.83
   0   2  -6  179.12   47.13
   0  -2  -6  175.52   64.22
   0  -2  -5  380.13   59.12
   0   2  -5  366.00   43.69
   0  -2  -4  375.92   50.91
   0   2  -4  367.52   62.52
   0   2  -3   45.18   42.68
   0  -2  -3   64.47   60.11
   0  -2  -2  115.78   74.40
   0   2  -2   89.75   72.51
   0   2  -1 3306.98  130.66
   0  -2  -1 3882.68  193.98
   0   0 -10   14.12   93.17
   0   0  -9  -39.44   76.76
   0   0  -8  992.07   85.79
   0   0  -7  -41.02   60.53
   0   0  -6  537.24   68.34
   0   0  -5  -10.32   49.83
   0   0  -4  737.66   69.75
   0   0  -3    1.52   59.13
   0   0  -2  692.76   73.35
   0   0  -1   -4.63   80.13
   0   0   1    4.64   66.44
   0   0   2  511.90   66.84
   0   0   3  -13.44   58.26
   0   0   4  564.55   66.91
   0   0   5   -0.91   49.25
   0   0   6  621.76   68.34
   0   0   7  -13.50   58.66
   0   0   8 1025.26   86.39
   0   0   9   14.26   75.41
   0   0   9    2.77   72.89
   0   0  10   24.50   93.22
   0   0  10   -2.94   93.47
   0   2   1 4030.26  192.06
   0  -2   1 3557.23  132.45
   0   2   2  107.68   72.24
   0  -2   2  107.89   50.46
   0   2   3   69.23   59.40
   0  -2   3   62.87   41.49
   0   2   4  444.20   64.85
   0  -2   4  435.00   62.15
   0   2   5  477.76   60.01
   0  -2   5  451.29   56.25
   0   2   6  194.05   62.66
   0  -2   6  192.99   62.76
   0   2   7 1000.43   73.80
   0  -2   7  893.46   70.55
   0  -2   8   84.78   74.75
   0  -2   8  114.40   75.43
   0   2   8   86.71   73.87
   0  -2   9  375.68   58.25
   0   2   9  335.80   59.54
   0   2   9  391.75   79.67
   0  -2   9  374.17   79.26
   0   2  10   31.07   93.16
   0   2  10   23.18   92.18
   0  -2  10   18.01   93.28
   0  -2  10   -9.38   95.06
   0   4   0  950.20   79.86
   0  -4   1  444.13   61.80
   0   4   1  521.37   87.80
   0  -4   1  505.77   67.98
   0   4   2 2058.80  110.55
   0  -4   2 1990.36   90.37
   0  -4   3  609.24   64.62
   0   4   3  627.22   72.70
   0  -4   4  638.16   62.09
   0   4   4  725.13   71.40
   0  -4   5   43.95   33.87
   0   4   5   51.28   48.85
   0   4   6 1038.12   76.79
   0  -4   6  896.11   54.74
   0   4   7  190.93   62.30
   0  -4   7  142.78   62.82
   0  -4   7  169.93   61.19
   0  -4   8  280.08   77.11
   0   4   8  354.64   78.12
   0  -4   8  378.18   77.33
   0  -4   9  -28.26   75.29
   0  -4   9   24.06   53.53
   0   4   9   12.59   74.41
   0  -4  10   94.45   66.63
   0  -4  10  115.66   94.66
   0   4  10   66.65   95.62
   0   4  10  100.44   93.85
   0   6   0    9.64   69.48
   0   6   1  947.09   81.94
   0  -6   1  905.75   63.22
   0  -6   1  891.72   61.20
   0   6   2 1345.28   85.78
   0  -6   2 1276.77   63.23
   0  -6   2 1344.45   61.85
   0   6   3  829.41   63.98
   0  -6   3  881.05   71.58
   0  -6   3  907.42   67.67
   0   6   4   86.99   55.41
   0  -6   4   89.13   51.95
   0  -6   4  105.17   40.91
   0  -6   5  677.59   45.25
   0  -6   5  663.43   45.98
   0   6   5  731.53   66.19
   0  -6   6  238.72   65.38
   0  -6   6  231.27   44.97
   0   6   6  263.99   64.76
   0  -6   7  972.18   55.08
   0  -6   7  993.51   54.73
   0   6   7 1115.55   79.29
   0  -6   8   32.14   74.58
   0   6   8    9.37   74.32
   0  -6   8   11.67   73.76
   0  -6   9  172.19   77.14
   0  -6   9  204.86   77.05
   0   6   9  186.84   79.01
   0  -6  10   28.31   95.40
   0   6  10   45.71  116.69
   0  -6  10   32.28   94.19
   0   6  10   33.65   95.08
   0   8   0  330.34   49.01
   0   8   1   95.51   59.61
   0  -8   1   68.48   44.76
   0  -8   1   75.97   57.03
   0  -8   2 2951.95   76.91
   0  -8   2 3190.61   79.90
   0   8   2 3044.24   92.64
   0  -8   3  197.35   44.41
   0   8   3  223.68   60.81
   0  -8   3  232.37   56.77
   0  -8   4  346.43   40.92
   0   8   4  357.58   58.45
   0  -8   4  313.77   41.96
   0   8   5   75.08   62.57
   0  -8   5   59.26   43.03
   0  -8   5   83.98   63.55
   0   8   6 1730.59   89.66
   0  -8   6 1500.86   60.95
   0  -8   6 1655.08   60.22
   0   8   7  231.12   63.38
   0  -8   7  197.03   45.91
   0  -8   7  197.40   44.18
   0   8   8   51.92   74.38
   0  -8   8   22.43   75.95
   0  -8   8   49.67   73.75
   0   8   9  104.06   92.46
   0  -8   9  120.31   65.35
   0  -8   9   78.47   92.38
   0  10   0  352.73   48.09
   0 -10   1 2258.62   70.67
   0 -10   1 2756.04   83.79
   0  10   1 2345.97   86.44
   0 -10   2  747.77   48.13
   0 -10   2  745.65   50.66
   0  10   2  697.58   66.78
   0  10   3  498.28   60.21
   0 -10   3  483.11   58.46
   0 -10   3  440.42   42.53
   0 -10   4  358.28   53.84
   0 -10   4  312.77   38.89
   0  10   4  309.21   56.98
   0  10   5  220.23   64.51
   0 -10   5  194.76   44.90
   0 -10   5  200.30   45.62
   0  10   6  107.83   61.84
   0 -10   6  101.38   43.37
   0 -10   6  122.85   44.11
   0 -10   7  564.15   58.17
   0 -10   7  524.37   70.84
   0  10   7  586.04   88.23
   0  10   8  177.50   94.47
   0 -10   8  151.46   55.11
   0 -10   8   71.67   75.20
   0  10   9  116.19  116.57
   0 -10   9  129.14   93.59
   0 -10   9  170.80   66.17
   0  12   0 3439.29   88.06
   0 -12   1  484.84   46.71
   0  12   1  483.66   59.60
   0 -12   1  504.97   44.05
   0 -12   2  225.24   37.62
   0 -12   2  247.52   41.57
   0  12   2  213.98   41.56
   0  12   3   15.93   35.86
   0 -12   3   41.84   35.92
   0 -12   3    7.07   33.28
   0  12   4   61.41   62.25
   0 -12   4   90.13   45.74
   0 -12   4   99.95   59.25
   0 -12   5   72.80   62.91
   0 -12   5  125.32   42.47
   0  12   5   95.73   62.52
   0  12   6  215.46   76.48
   0 -12   6  256.44   59.91
   0 -12   6  176.28   62.44
   0  12   7  166.95   92.29
   0 -12   7  109.85   53.80
   0 -12   7  146.76   53.49
   0  12   8  528.16   85.86
   0 -12   8  487.41   58.81
   0 -12   8  446.87   79.62
   0 -12   9   79.44   66.54
   0  12   9   86.01  132.96
   0 -12   9   62.38   66.98
   0  14   0 1461.81   56.55
   0 -14   1 1042.62   50.53
   0  14   1 1028.89   51.25
   0 -14   1 1050.61   48.08
   0 -14   2  118.12   36.11
   0 -14   2  171.82   38.30
   0  14   2  160.42   38.49
   0 -14   3  444.64   49.53
   0  14   3  469.21   67.67
   0 -14   3  500.34   62.46
   0 -14   4  218.78   44.45
   0  14   4  240.87   64.50
   0 -14   4  231.25   43.72
   0 -14   5  367.50   45.24
   0  14   5  363.00   65.67
   0 -14   5  405.50   62.77
   0 -14   6  255.96   73.73
   0 -14   6  248.04   76.64
   0  14   6  214.90   77.70
   0  14   7   68.12   75.85
   0 -14   7  113.09   53.32
   0 -14   7   94.14   51.44
   0  14   8   98.79   93.79
   0 -14   8   90.74   92.93
   0 -14   8   59.64   66.40
   0  16   0  837.88   53.90
   0 -16   1  284.65   45.23
   0 -16   1  232.74   49.24
   0  16   1  273.78   63.57
   0  16   2  240.04   63.02
   0 -16   2  232.69   44.10
   0 -16   2  223.81   46.31
   0  16   3  176.84   62.77
   0 -16   3  164.98   44.40
   0 -16   3  139.72   43.49
   0  16   4  216.55   46.14
   0 -16   4  188.91   43.80
   0 -16   4  218.40   44.94
   0 -16   5  314.14   44.31
   0  16   5  337.86   64.20
   0 -16   5  326.91   62.07
   0 -16   6  104.54   53.42
   0 -16   6   69.37   75.33
   0  16   6  102.93   76.68
   0 -16   7   26.41   76.30
   0 -16   7   91.47   53.51
   0  16   7  104.39   77.74
   0 -16   8  312.84   69.04
   0  16   8  305.35  121.16
   0 -16   8  250.73   69.62
   0  18   1  299.43   64.18
   0 -18   1  319.01   65.12
   0 -18   1  294.89   45.23
   0 -18   2  435.48   48.42
   0  18   2  384.01   63.55
   0 -18   2  363.85   62.22
   0 -18   3  333.75   47.98
   0 -18   3  336.60   45.29
   0  18   3  378.76   47.31
   0 -18   4  150.46   44.60
   0  18   4  130.68   44.43
   0 -18   4  130.66   41.56
   0 -18   5  145.65   54.01
   0  18   5  150.77   76.52
   0 -18   5  132.61   76.05
   0 -18   6  371.97   77.32
   0 -18   6  356.01   56.44
   0  18   6  383.38   81.85
   0 -18   7   46.02   92.89
   0 -18   7  115.02   94.32
   0  18   7  103.85   93.89
   0 -20   1  308.13   50.14
   0 -20   1  444.61   47.66
   0  20   1  430.54   47.97
   0 -20   2  189.00   43.35
   0 -20   2  146.95   42.14
   0  20   2  150.48   60.75
   0 -20   3   67.72   55.20
   0  20   3   94.12   75.54
   0 -20   3  122.52   52.82
   0 -20   4  361.40   56.41
   0  20   4  374.51   78.00
   0 -20   4  339.34   56.83
   0 -20   5  148.44   52.51
   0 -20   5  138.86   53.22
   0  20   5  110.39   77.59
   0 -20   6    0.28   92.23
   0 -20   6    3.36   65.19
   0  20   6   27.77   65.12
   0 -20   7   96.85   69.76
   0 -20   7   -3.51  105.11
   0  20   7  160.86   98.41
   0 -22   1   66.62   53.77
   0 -22   1   61.49   54.10
   0 -22   2  167.19   77.69
   0 -22   2  142.78   53.59
   0 -22   3  147.84   53.48
   0 -22   3   42.43   74.86
   0  22   3  125.80   75.35
   0 -22   4   28.13   55.18
   0  22   4   97.79   55.33
   0 -22   4  104.06   53.99
   0 -22   5   73.06   65.84
   0 -22   5   96.46   65.49
   0  22   5  103.06   93.63
   0 -22   6   67.45   66.76
   0 -22   6    7.97   68.50
   0  22   6   74.66   68.57
   0 -24   1  313.88   79.23
   0 -24   1  328.35   76.34
   0 -24   2  234.19   56.00
   0 -24   2  172.22   56.01
   0 -24   3   59.52   95.75
   0 -24   3  230.59   66.15
   0 -24   4   79.14   93.24
   0 -24   4  -91.37   93.66
   0 -26   1  108.82   65.15
   0 -26   1   59.78   65.93
   0 -26   2   84.99   66.78
   0 -26   2   36.50   92.05
   0 -26   3   18.49  104.85
   0 -26   3  -12.05   65.36
   1 -27  -1  -16.01  105.41
   1 -27  -1   -8.78   67.93
   1 -25  -4   77.63   94.40
   1 -25  -4   18.60   94.97
   1 -25  -3   99.98   65.48
   1 -25  -3   80.23   93.30
   1 -25  -2  -20.11   65.29
   1 -25  -2   35.09   64.16
   1 -25  -1  138.71   94.59
   1 -25  -1  158.33   92.48
   1 -23  -5    3.89   66.13
   1 -23  -5   11.12   92.53
   1 -23  -4  561.10   96.38
   1 -23  -4  646.02   69.94
   1 -23  -3   14.06   53.61
   1 -23  -3   49.37   74.83
   1 -23  -2   30.55   54.49
   1 -23  -2   59.27   54.08
   1 -23  -1   25.06   76.09
   1 -23  -1  -20.88   74.88
   1 -21  -6   18.27   92.08
   1 -21  -6   38.72   65.25
   1 -21  -5  165.67   54.80
   1 -21  -5  154.24   55.35
   1 -21  -4   21.28   52.69
   1 -21  -4   47.98   53.12
   1 -21  -3  380.39   55.66
   1 -21  -3  262.34   55.05
   1 -21  -2   49.21   75.51
   1 -21  -2   38.84   74.90
   1 -21  -1  165.81   76.63
   1 -21  -1  158.18   75.37
   1 -19  -7   44.17   94.39
   1 -19  -6  234.96   57.50
   1 -19  -5   16.45   52.25
   1 -19  -4  432.65   77.99
   1 -19  -3   -4.45   42.11
   1 -19  -3   74.76   58.02
   1 -19  -2  312.58   46.47
   1 -19  -2  267.22   44.32
   1 -19  -1  161.83   45.39
   1 -19  -1  271.53   61.08
   1 -17  -8   -5.94   93.45
   1  17  -8   38.89   65.54
   1 -17  -7  409.14   80.81
   1  17  -7  385.47   56.78
   1 -17  -6   19.11   54.18
   1  17  -6    4.09   54.02
   1 -17  -5  361.45   77.71
   1  17  -5  318.82   56.15
   1  17  -4   57.21   60.09
   1 -17  -4   73.10   59.59
   1 -17  -3  408.27   64.34
   1 -17  -2  145.56   46.21
   1 -17  -1  926.70   57.95
   1 -17  -1  968.14   52.41
   1 -15  -8  242.93   95.07
   1  15  -8  156.31   94.73
   1  15  -7   19.99   52.66
   1 -15  -7   41.42   74.98
   1  15  -6  515.60   78.66
   1 -15  -6  627.60   80.77
   1  15  -5   82.72   59.92
   1 -15  -5  110.29   61.46
   1  15  -4  146.00   44.81
   1 -15  -4  170.61   45.24
   1  15  -3   17.14   42.59
   1 -15  -3   48.06   42.93
   1 -15  -2 1331.56   58.91
   1  15  -2 1188.85   56.52
   1 -15  -1  196.45   47.51
   1 -15  -1  184.04   44.35
   1  13  -9   97.67   67.35
   1 -13  -9  126.89   95.97
   1  13  -8   50.01   76.17
   1 -13  -8   77.37   76.43
   1 -13  -7  398.34   59.67
   1  13  -7  364.66   56.20
   1 -13  -6   -4.05   60.25
   1  13  -6   25.06   43.26
   1  13  -5  598.09   49.82
   1 -13  -5  716.43   69.29
   1 -13  -4  130.61   45.53
   1  13  -4  183.72   61.44
   1  13  -3  118.57   50.11
   1 -13  -3  132.15   50.04
   1 -13  -2  234.66   53.20
   1  13  -2  193.60   52.13
   1 -13  -1 1740.76   61.61
   1  13  -1 1744.98   60.81
   1 -11  -9  -30.60   93.15
   1  11  -9   97.38   64.35
   1  11  -8  383.77   78.93
   1 -11  -8  411.96   81.95
   1  11  -7  120.89   60.34
   1 -11  -7  128.84   61.88
   1 -11  -6  507.14   66.36
   1  11  -6  465.42   63.74
   1 -11  -5  304.86   65.53
   1  11  -5  272.60   46.91
   1  11  -4  290.33   52.63
   1 -11  -4  312.93   53.38
   1  11  -3   98.06   50.69
   1 -11  -3   68.05   37.99
   1 -11  -2  598.02   47.49
   1  11  -2  491.51   45.32
   1 -11  -1   16.08   40.57
   1  11  -1   25.24   39.77
   1  -9 -10  -18.32   93.44
   1   9 -10  -21.82   66.33
   1   9  -9  104.87   55.79
   1  -9  -9  142.11   76.83
   1   9  -8  204.00   54.94
   1  -9  -8  232.43   77.51
   1   9  -7  651.60   49.07
   1  -9  -7  713.04   70.46
   1  -9  -6  125.49   62.20
   1   9  -6   89.89   44.07
   1   9  -5  554.00   49.54
   1  -9  -5  559.94   54.12
   1   9  -4  634.44   44.31
   1  -9  -4  671.94   49.87
   1  -9  -3  825.25   65.54
   1   9  -3  689.06   48.19
   1   9  -2  173.78   59.51
   1  -9  -2  200.43   60.95
   1  -9  -1 1020.84   74.99
   1   9  -1 1002.66   73.22
   1   7 -10   54.46   66.85
   1  -7 -10   48.11   95.04
   1  -7  -9   82.95   76.33
   1   7  -9  115.95   54.38
   1  -7  -8  109.23   75.55
   1   7  -8  128.83   53.76
   1   7  -7   87.52   44.32
   1  -7  -7  114.29   60.66
   1  -7  -6 1615.71   82.53
   1   7  -6 1483.92   60.55
   1  -7  -5  319.76   42.72
   1   7  -5  306.45   40.08
   1  -7  -4 1389.62   63.15
   1   7  -4 1299.29   54.35
   1   7  -3  340.90   60.91
   1  -7  -3  378.83   48.66
   1   7  -2  125.61   43.16
   1  -7  -2  183.32   60.64
   1   7  -1   63.83   61.49
   1  -7  -1   63.96   44.74
   1   5 -10    3.31   66.67
   1  -5 -10   46.09   65.61
   1   5  -9  -18.43   75.97
   1  -5  -9   34.87   75.37
   1  -5  -8  160.04   61.17
   1   5  -8   89.62   61.16
   1   5  -7  422.19   48.80
   1  -5  -7  513.96   67.42
   1   5  -6  830.81   70.21
   1  -5  -6  846.02   58.24
   1  -5  -5  794.38   63.94
   1   5  -5  735.03   47.94
   1  -5  -4  182.47   58.84
   1   5  -4  148.39   57.18
   1  -5  -3 1352.49   78.39
   1   5  -3 1217.98   58.89
   1  -5  -2  311.94   52.05
   1   5  -2  283.18   66.82
   1   5  -1  418.94   58.43
   1  -5  -1  393.04   60.30
   1  -3 -10   35.44   92.46
   1   3 -10   33.09   91.71
   1   3  -9   71.61   76.28
   1  -3  -9   76.35   75.49
   1  -3  -8  446.99   48.78
   1   3  -8  502.89   64.71
   1  -3  -7   95.55   44.18
   1   3  -7  109.82   43.60
   1  -3  -6  636.35   53.72
   1   3  -6  658.91   68.04
   1   3  -5 1443.88   68.50
   1  -3  -5 1394.88   62.41
   1  -3  -4  260.80   46.19
   1   3  -4  252.61   44.50
   1   3  -3   43.15   60.80
   1  -3  -3   68.62   59.85
   1   3  -2  307.91   54.96
   1  -3  -2  357.21   74.76
   1   3  -1  132.34   57.25
   1  -3  -1  115.77   59.54
   1   1 -10  110.63   94.28
   1  -1 -10  113.24   93.89
   1   1  -9   12.40   54.18
   1  -1  -9   24.98   75.74
   1   1  -8  221.24   61.12
   1  -1  -8  224.07   61.33
   1  -1  -7  394.97   64.55
   1   1  -7  401.31   64.58
   1   1  -6  336.80   41.21
   1  -1  -6  356.76   55.26
   1   1  -5  622.92   49.26
   1  -1  -5  675.93   62.74
   1   1  -4  394.67   63.27
   1  -1  -4  363.13   65.04
   1  -1  -3  546.43   69.78
   1   1  -3  477.14   53.54
   1  -1  -2  861.72   88.07
   1   1  -2  829.19   69.78
   1   1  -1 1960.49  101.87
   1  -1  -1 2147.28  120.08
   1   1   0 2020.95  126.06
   1  -1   0 2116.92  126.51
   1  -1   1 1739.23  102.92
   1   1   1 1813.06  169.61
   1  -1   2 1673.90   97.79
   1   1   2 1690.89  133.23
   1  -1   2 1629.41   98.99
   1   1   2 1592.13  132.95
   1  -1   3 1336.71   72.28
   1   1   3 1253.88   95.77
   1  -1   3 1256.14   72.37
   1   1   3 1363.26   96.40
   1  -1   4   17.94   39.64
   1   1   4   -3.73   55.80
   1  -1   4   26.04   50.54
   1   1   4   19.53   52.02
   1   1   5  305.72   55.67
   1  -1   5  266.67   55.76
   1   1   5  275.99   58.03
   1  -1   5  297.37   53.30
   1   1   6  158.02   62.18
   1   1   6  147.07   64.76
   1  -1   6  133.10   63.62
   1  -1   6  149.10   60.60
   1  -1   7  330.73   64.31
   1   1   7  356.92   65.95
   1  -1   7  343.34   64.64
   1   1   7  316.59   65.51
   1  -1   8  327.85   79.12
   1   1   8  330.14   78.97
   1   1   8  299.25   79.36
   1  -1   8  290.31   77.91
   1  -1   9  192.94   94.67
   1  -1   9  249.22   92.99
   1   1   9  255.88   92.34
   1   1   9  246.42   94.40
   1  -3   0 2154.75  113.87
   1   3   0 2086.51  111.98
   1   3   1 4974.41  257.85
   1  -3   1 5418.56  141.01
   1  -3   2  265.30   51.04
   1  -3   2  278.34   63.69
   1   3   3  810.30  123.31
   1  -3   3  841.72   57.56
   1   3   3  967.62  124.86
   1  -3   3  924.39   73.70
   1  -3   4  509.52   59.75
   1  -3   4  459.05   47.83
   1   3   4  498.70   81.16
   1  -3   5  -19.51   50.24
   1  -3   5   -9.04   46.97
   1   3   5   -8.08   61.40
   1   3   5   -1.57   56.99
   1  -3   6  299.06   48.74
   1   3   6  308.29   68.96
   1   3   6  304.18   67.27
   1  -3   6  336.66   62.67
   1  -3   7  239.09   63.60
   1   3   7  264.79   65.70
   1   3   7  288.22   77.29
   1  -3   7  291.39   61.75
   1  -3   8  388.53   58.69
   1   3   8  374.56   82.12
   1  -3   8  387.32   57.91
   1   3   8  424.89   82.72
   1  -3   9  129.79   92.13
   1   3   9  178.53  114.81
   1  -3   9  149.14   93.12
   1   3   9  164.21   93.74
   1   5   0  933.37   87.50
   1  -5   0  981.40   83.85
   1  -5   1 7182.12  129.61
   1  -5   2 4028.53  103.73
   1  -5   2 4061.71  102.80
   1  -5   3  309.46   44.52
   1   5   3  304.37  111.42
   1  -5   3  324.46   63.39
   1   5   4   37.61   74.89
   1  -5   4   33.24   52.72
   1  -5   4   34.66   49.31
   1  -5   5  396.42   62.83
   1  -5   5  330.84   49.14
   1   5   5  373.47   87.21
   1   5   6  152.30   79.11
   1  -5   6  154.87   60.58
   1  -5   6  175.32   62.71
   1   5   6  174.74   77.58
   1   5   7  272.75   81.99
   1  -5   7  271.10   63.96
   1  -5   7  318.88   60.75
   1   5   7  313.12   81.85
   1  -5   8  162.24   54.40
   1   5   8  168.20  109.89
   1  -5   8  106.36   75.99
   1   5   8  179.09  108.68
   1  -5   9  248.65   70.42
   1   5   9  298.38  153.84
   1   5   9  268.96  137.44
   1  -5   9  223.50   68.87
   1  -7   0  323.58   66.21
   1   7   0  281.64   66.13
   1  -7   1  769.07   66.29
   1  -7   1  680.82   54.95
   1  -7   2 4656.49   93.05
   1  -7   2 5007.26  105.45
   1   7   2 4600.89  146.37
   1  -7   3   86.52   40.53
   1   7   3   88.78   71.05
   1  -7   3   97.86   53.33
   1   7   4  186.21   71.10
   1  -7   4  153.31   52.93
   1  -7   4  196.17   49.79
   1  -7   5   79.32   60.41
   1  -7   5  121.91   63.41
   1   7   5  115.17  100.62
   1   7   6   67.30  106.85
   1  -7   6   46.63   59.21
   1  -7   6   82.03   44.58
   1  -7   7  165.64   61.56
   1  -7   7  144.74   43.96
   1  -7   8  270.41   55.65
   1  -7   8  206.46   76.74
   1  -7   9   96.15   92.86
   1  -7   9   27.05   93.07
   1  -9   0  520.80   65.26
   1   9   0  432.46   63.20
   1  -9   1 2495.52   70.30
   1  -9   1 2701.48   86.09
   1   9   2  169.93   45.31
   1  -9   2  184.94   43.59
   1  -9   2  191.70   55.21
   1  -9   3 1016.31   50.19
   1  -9   3 1025.92   64.01
   1   9   3  978.54   78.38
   1  -9   4  357.53   42.58
   1   9   4  355.92   72.88
   1  -9   4  368.16   38.84
   1  -9   5  512.41   49.98
   1   9   5  484.52   93.50
   1  -9   5  539.30   63.92
   1  -9   6  165.51   61.84
   1  -9   6  135.72   59.24
   1  -9   7  179.62   54.38
   1  -9   7  146.29   74.55
   1  -9   8   35.96   52.51
   1  -9   8   20.53   52.96
   1  -9   9  134.92   95.46
   1  -9   9  143.00   93.88
   1 -11   0 1470.94   72.32
   1 -11   1  334.96   43.82
   1 -11   1  303.24   55.79
   1 -11   2  677.93   45.83
   1 -11   2  665.28   45.11
   1  11   2  629.55   63.89
   1 -11   3   -6.88   33.47
   1 -11   3    8.66   34.01
   1  11   3   16.81   49.57
   1  11   4  397.31   71.09
   1 -11   4  373.66   47.03
   1 -11   4  414.43   66.48
   1 -11   5   59.09   44.14
   1  11   5   77.56   76.69
   1 -11   5   37.44   58.53
   1 -11   6  571.19   47.37
   1 -11   6  473.91   64.65
   1 -11   7    2.48   53.14
   1 -11   7   21.46   51.16
   1 -11   8  190.13   65.95
   1 -11   8   96.29   65.95
   1 -11   9   61.04   66.98
   1 -13   0  341.53   39.64
   1 -13   0  207.04   38.87
   1 -13   1  444.66   40.62
   1 -13   1  487.71   42.87
   1 -13   2   29.69   35.84
   1 -13   2   18.17   33.62
   1 -13   3  825.80   51.12
   1 -13   3  896.94   52.47
   1  13   3  899.57   75.65
   1 -13   4   96.06   44.90
   1  13   4  101.98   63.88
   1 -13   4   92.79   42.96
   1 -13   5  184.01   44.66
   1  13   5  175.93   64.84
   1 -13   5  143.38   42.57
   1 -13   6   47.79   51.60
   1 -13   6   13.21   53.27
   1 -13   7  375.91   77.94
   1 -13   7  386.23   56.18
   1 -13   8    8.68   64.57
   1 -13   8    0.60   93.88
   1 -15   0 2211.11   65.96
   1 -15   0 2599.90   82.45
   1 -15   1   37.56   59.64
   1 -15   1   50.47   45.50
   1 -15   2  743.30   67.89
   1 -15   2  672.22   48.99
   1 -15   3   64.93   58.84
   1 -15   3   59.91   61.13
   1 -15   4  247.70   60.69
   1 -15   4  132.50   43.28
   1 -15   5   26.47   59.06
   1 -15   5  -16.78   40.65
   1 -15   6  414.24   76.33
   1 -15   6  319.75   77.97
   1 -15   7   54.30   64.81
   1 -15   7  -15.26   64.79
   1 -15   8  187.70   96.65
   1 -15   8  195.30   95.94
   1 -17   0   82.48   44.07
   1 -17   0   82.66   42.89
   1 -17   1  640.38   50.55
   1 -17   1  588.27   48.62
   1 -17   2   27.92   43.40
   1 -17   2   55.55   41.90
   1 -17   3  280.83   45.01
   1 -17   3  251.24   43.33
   1 -17   4  -43.26   43.38
   1 -17   4   28.46   58.37
   1 -17   5  216.69   53.24
   1 -17   5  192.96   54.38
   1 -17   6  106.02   50.85
   1 -17   6   39.32   52.24
   1 -17   7  178.31   92.99
   1 -17   7  268.95   67.42
   1 -19   0  748.32   51.78
   1 -19   0  658.69   47.60
   1 -19   1  423.57   64.30
   1 -19   1  324.13   61.99
   1 -19   2  571.75   46.04
   1 -19   2  553.25   48.15
   1 -19   3   23.77   75.11
   1 -19   3   -9.57   52.34
   1 -19   4  234.02   57.07
   1 -19   4  385.83   55.30
   1 -19   5   49.70   75.55
   1 -19   5   53.92   53.02
   1 -19   6  232.64   66.11
   1 -19   6  185.47   94.09
   1 -19   7   36.15   64.80
   1 -21   0  195.13   54.78
   1 -21   0  211.47   74.89
   1 -21   1  516.02   79.04
   1 -21   1  390.38   54.81
   1 -21   2   72.29   75.83
   1 -21   2   34.62   53.00
   1 -21   3  279.08   56.18
   1 -21   3  277.62   53.86
   1 -21   4   47.04   53.66
   1 -21   4   -2.03   74.21
   1 -21   5  298.95   66.79
   1 -21   5  180.61   92.91
   1 -21   6  -36.60   93.96
   1 -21   6   -7.67   66.40
   1 -23   0  584.22   79.35
   1 -23   0  677.15   58.16
   1 -23   1   93.24   51.62
   1 -23   1   70.43   54.01
   1 -23   2  602.27   58.11
   1 -23   2  511.45   78.43
   1 -23   3  -22.46   91.41
   1 -23   3   52.90   64.84
   1 -23   4  220.98   68.83
   1 -23   4  110.52   93.62
   1 -23   5   18.84  104.28
   1 -23   5   51.30   65.81
   1 -25   0    7.24   66.73
   1 -25   0   21.83   93.88
   1 -25   1  354.19   68.06
   1 -25   1  351.29   67.75
   1 -25   2   60.89   65.89
   1 -25   2   -8.22   65.19
   1 -25   3   58.45   67.88
   1 -25   3  187.28   66.37
   1 -27   0  211.28   67.39
   1 -27   0  183.11   94.63
   1 -27   1   78.17   80.28
   2 -26  -3   88.59  105.65
   2 -26  -3   25.85  104.40
   2 -26  -2  117.89   95.64
   2 -26  -2  232.07   66.16
   2 -26  -1   53.18   64.93
   2 -26  -1   -1.74   65.59
   2 -24  -5  263.71   69.17
   2 -24  -5  340.28   69.43
   2 -24  -4    2.57   64.93
   2 -24  -4   35.25   92.58
   2 -24  -3  105.87   66.14
   2 -24  -3  185.26   66.27
   2 -24  -2  226.33   91.94
   2 -24  -2  226.48   94.37
   2 -24  -1  221.47   86.05
   2 -24  -1  144.19   56.61
   2 -22  -6  299.95   96.40
   2 -22  -5   88.04   64.13
   2 -22  -4  503.61   79.94
   2 -22  -3  -16.58   74.14
   2 -22  -3    5.74   53.59
   2 -22  -2   73.24   52.29
   2 -22  -2   10.36   53.68
   2 -22  -1  178.07   55.30
   2 -22  -1  263.98   53.49
   2  20  -7   93.34   93.87
   2 -20  -7   56.91   95.11
   2  20  -6  118.65   93.81
   2 -20  -6  250.37   93.15
   2 -20  -5  337.55   56.18
   2  20  -5  300.19   55.38
   2  20  -4  103.75   75.26
   2 -20  -4  257.05   74.60
   2 -20  -3  283.05   54.43
   2 -20  -2  151.75   54.05
   2 -20  -1   49.78   60.49
   2 -20  -1   14.35   59.37
   2  18  -8   32.64   67.89
   2 -18  -8   79.04   95.32
   2  18  -7    8.70   94.31
   2 -18  -7  157.61   93.30
   2  18  -6  141.36   54.47
   2 -18  -6  135.74   54.44
   2  18  -5  104.24   75.78
   2 -18  -5  165.17   54.85
   2  18  -4  128.03   43.21
   2 -18  -4  148.69   60.26
   2  18  -3  222.27   43.62
   2 -18  -3  239.07   61.40
   2  18  -2   31.10   42.42
   2 -18  -2   52.30   43.75
   2 -18  -1  175.55   44.25
   2 -16  -8   45.45   67.38
   2  16  -8   62.45   65.19
   2  16  -7  123.27   54.32
   2 -16  -7  111.04   54.61
   2  16  -6  394.57   77.44
   2 -16  -6  475.66   77.86
   2  16  -5  158.45   60.45
   2 -16  -5  131.16   60.68
   2  16  -4  335.97   46.18
   2 -16  -4  321.32   64.13
   2  16  -3  147.33   44.06
   2 -16  -3  165.58   45.06
   2  16  -2  792.16   52.08
   2 -16  -2  847.30   53.90
   2 -16  -1  266.21   47.12
   2  16  -1  244.95   45.43
   2  14  -9   52.45   94.73
   2 -14  -9   19.20   95.68
   2 -14  -8   74.62   76.67
   2  14  -8   39.54   76.48
   2 -14  -7  580.32   79.37
   2  14  -7  522.44   78.08
   2 -14  -6  275.46   45.74
   2  14  -6  186.93   45.51
   2 -14  -5  204.66   62.46
   2  14  -5  178.65   44.72
   2  14  -4  225.04   45.07
   2 -14  -4  237.76   46.91
   2  14  -3  748.47   51.74
   2 -14  -3  808.81   54.36
   2  14  -2  336.73   45.38
   2 -14  -2  337.27   47.29
   2 -14  -1  439.09   42.59
   2  14  -1  525.73   53.39
   2  12  -9   58.13   92.83
   2 -12  -9   -7.32   93.35
   2  12  -8  109.71   54.51
   2 -12  -8  139.15   76.55
   2 -12  -7  130.12   75.16
   2  12  -7  175.27   53.59
   2  12  -6  361.38   45.70
   2 -12  -6  352.31   46.89
   2  12  -5  581.06   64.08
   2 -12  -5  571.66   50.92
   2  12  -4  469.63   47.42
   2 -12  -4  490.52   66.61
   2  12  -3   97.00   50.11
   2 -12  -3  116.16   35.68
   2  12  -2  863.14   47.57
   2 -12  -2  897.47   48.43
   2 -12  -1   34.19   35.80
   2  12  -1   63.54   35.17
   2 -10 -10   28.76   94.13
   2  10 -10  -45.45   67.40
   2 -10  -9  128.11   54.92
   2  10  -9   77.27   54.95
   2 -10  -8  230.12   76.41
   2  10  -8  104.21   77.53
   2 -10  -7  141.77   44.94
   2  10  -7  159.54   43.70
   2 -10  -6 1009.96   70.89
   2  10  -6  893.09   53.40
   2  10  -5 1815.69   61.00
   2 -10  -5 2049.34   81.82
   2  10  -4  169.12   38.68
   2 -10  -4  206.19   52.67
   2  10  -3  139.93   52.19
   2 -10  -3  147.31   51.95
   2  10  -2   -9.17   38.30
   2 -10  -2   -4.66   38.93
   2 -10  -1  898.81   52.16
   2  10  -1  832.42   52.51
   2  -8 -10   69.71   66.13
   2   8 -10   42.79   67.41
   2  -8  -9  -25.94   54.15
   2   8  -9    8.81   75.19
   2   8  -8  505.51   78.97
   2  -8  -8  517.58   80.23
   2  -8  -7  241.06   47.29
   2   8  -7  287.25   44.44
   2  -8  -6  956.02   71.45
   2   8  -6  923.11   68.24
   2  -8  -5  254.54   39.55
   2   8  -5  238.12   51.59
   2  -8  -4 2129.79   75.08
   2   8  -4 2014.20   60.49
   2  -8  -3  215.35   58.04
   2   8  -3  221.48   42.11
   2   8  -2  -18.48   57.32
   2  -8  -2    8.89   40.99
   2   8  -1  192.49   59.18
   2  -8  -1  216.79   61.34
   2   6 -10   19.07   93.35
   2  -6 -10   20.65   92.07
   2   6  -9  374.16   56.31
   2  -6  -9  324.81   79.83
   2   6  -8   31.22   42.89
   2  -6  -8   67.58   42.85
   2   6  -7  390.82   46.72
   2  -6  -7  302.36   65.05
   2  -6  -6   81.19   61.38
   2   6  -6   90.29   43.82
   2   6  -5  984.23   49.71
   2  -6  -5 1047.25   52.17
   2   6  -4   44.62   37.88
   2  -6  -4   51.68   38.61
   2   6  -3  309.10   46.62
   2  -6  -3  376.63   61.58
   2   6  -2  102.87   42.00
   2  -6  -2   68.74   60.89
   2   6  -1 1094.55   61.58
   2  -6  -1 1217.18   60.46
   2  -4 -10  165.00   94.69
   2   4 -10  124.51   67.65
   2  -4  -9   26.42   73.54
   2   4  -9   61.83   75.62
   2  -4  -8  146.67   61.84
   2   4  -8  181.11   43.87
   2   4  -7   -0.97   43.12
   2  -4  -7   47.94   60.28
   2   4  -6  696.88   52.76
   2  -4  -6  710.57   69.76
   2  -4  -5  356.23   55.86
   2   4  -5  377.89   54.29
   2  -4  -4  925.93   54.30
   2   4  -4  856.86   65.63
   2  -4  -3  157.69   42.74
   2   4  -3  168.80   59.06
   2   4  -2  677.62   54.21
   2  -4  -2  701.44   54.82
   2   4  -1   79.67   45.61
   2  -4  -1   88.38   64.72
   2  -2 -10  -18.45   65.43
   2   2 -10   44.02   64.26
   2  -2  -9  126.38   76.04
   2   2  -9   63.19   76.31
   2  -2  -8   44.13   59.73
   2   2  -8   -7.30   59.50
   2   2  -7  665.18   65.92
   2  -2  -7  624.24   52.32
   2   2  -6  347.21   53.83
   2  -2  -6  417.63   54.43
   2   2  -5 1501.22   57.68
   2  -2  -5 1684.81   71.67
   2  -2  -4  308.02   45.72
   2   2  -4  285.40   45.02
   2  -2  -3 2742.38   90.32
   2   2  -3 2580.22   77.21
   2  -2  -2 1586.80   84.60
   2   2  -2 1492.82   84.02
   2   2  -1  140.54   70.58
   2  -2  -1  127.87   51.01
   2   0 -10  199.44   93.64
   2   0  -9   14.76   74.86
   2   0  -8  190.76   45.08
   2   0  -7   -0.60   60.47
   2   0  -6  425.99   53.82
   2   0  -5    1.85   52.02
   2   0  -4 4080.74   89.21
   2   0  -3  -11.72   59.24
   2   0  -2 9982.15  156.26
   2   0  -1   -8.93   49.84
   2   0   0 1403.31   92.62
   2   0   1    2.16   43.19
   2   0   2 2740.79  115.69
   2   0   3   -0.22   54.92
   2   0   3    9.66   51.45
   2   0   4 1195.64   79.43
   2   0   4 1204.23   79.25
   2   0   5   -6.54   61.37
   2   0   5  -10.17   58.72
   2   0   6  505.68   71.11
   2   0   6  509.72   81.32
   2   0   7  -14.29   73.98
   2   0   7  -19.62   74.75
   2   0   8  154.70   76.98
   2   0   8  138.44   77.69
   2   0   9  -21.56   92.70
   2   0   9   -4.86  112.53
   2   2   0  653.84   64.57
   2  -2   0  662.09   60.59
   2   2   1  877.24   87.35
   2  -2   1  875.34   76.39
   2  -2   2   69.10   44.26
   2   2   2   84.26   60.58
   2  -2   3 1411.77   78.74
   2   2   3 1377.06  121.92
   2   2   3 1300.16  122.66
   2  -2   3 1369.20   77.29
   2  -2   4  571.23   61.04
   2   2   4  571.00   86.22
   2   2   4  579.28   94.40
   2  -2   4  598.18   59.85
   2   2   5  345.08   86.47
   2   2   5  370.80   84.41
   2  -2   5  369.24   67.44
   2  -2   5  351.31   65.95
   2  -2   6   30.95   60.13
   2   2   6    7.76   72.51
   2  -2   6   24.39   58.43
   2   2   6   14.88   74.20
   2   2   7  179.72   95.53
   2  -2   7  182.04   76.46
   2   2   7  191.47  108.36
   2  -2   7  198.75   75.62
   2   2   8   52.46  107.69
   2  -2   8   53.45   54.38
   2  -2   8   61.89   75.67
   2   2   8   54.55  107.03
   2  -2   9  277.76   97.12
   2  -2   9  292.44  118.06
   2   4   0 1928.25   98.94
   2  -4   0 2047.49   88.74
   2  -4   1   98.03   44.49
   2   4   1  110.84   62.02
   2  -4   2 3098.71   96.74
   2  -4   3  612.48   65.51
   2  -4   3  589.33   48.38
   2  -4   4  617.98   48.34
   2  -4   4  588.76   47.19
   2  -4   5   16.76   58.68
   2  -4   5   41.00   60.90
   2  -4   6  253.59   63.71
   2  -4   6  225.36   45.10
   2  -4   7    6.17   75.20
   2  -4   7   26.13   72.93
   2  -4   8  322.37   79.17
   2  -4   8  335.90   58.21
   2  -4   9   56.25   93.46
   2  -4   9   62.43   94.50
   2  -6   0 1987.28   68.92
   2   6   0 2010.38   91.02
   2   6   1 2142.92  105.95
   2  -6   1 2187.12   71.73
   2  -6   2   33.69   57.47
   2  -6   2   32.85   53.89
   2  -6   3  741.52   62.03
   2  -6   3  652.89   46.30
   2  -6   4  339.27   40.72
   2  -6   4  404.46   56.06
   2  -6   5  348.00   64.81
   2  -6   5  318.25   62.56
   2  -6   6   28.72   59.96
   2  -6   6   42.90   58.29
   2  -6   7   77.70   54.12
   2  -6   7  132.31   53.39
   2  -6   8   62.40   54.13
   2  -6   8   63.86   74.91
   2  -6   9  141.00   95.82
   2  -6   9  122.77   70.80
   2  -8   0 3134.10   87.46
   2   8   0 2959.99   97.08
   2  -8   1  964.79   68.47
   2   8   1  829.98   61.51
   2  -8   2 3116.01   73.59
   2  -8   2 2796.00   70.83
   2  -8   3  443.05   43.29
   2  -8   3  461.43   42.42
   2  -8   4  926.32   71.01
   2  -8   4  845.98   52.80
   2  -8   5    2.79   60.33
   2  -8   5   25.18   41.51
   2  -8   6   -0.33   41.06
   2  -8   6    2.97   58.64
   2  -8   7  128.99   54.13
   2  -8   7   93.12   74.83
   2  -8   8  140.84   66.31
   2  -8   8  173.81   92.08
   2 -10   0  200.12   42.65
   2  10   0  220.46   56.98
   2 -10   1  376.99   42.66
   2 -10   2 1023.11   48.20
   2 -10   2 1035.24   62.68
   2 -10   3 2076.13   79.01
   2 -10   3 1953.94   73.40
   2 -10   4  166.19   44.83
   2 -10   4  225.00   60.48
   2 -10   5  225.60   44.71
   2 -10   5  159.27   43.66
   2 -10   6  384.73   76.82
   2 -10   6  338.91   55.53
   2 -10   7  131.81   75.03
   2 -10   7  129.02   77.08
   2 -10   8  103.65   66.76
   2 -10   8  117.19   93.89
   2  12   0  134.17   38.09
   2 -12   0  156.43   52.74
   2 -12   1  291.82   39.83
   2 -12   1  291.78   38.22
   2 -12   2  151.67   35.55
   2 -12   2  135.77   47.81
   2 -12   3  379.68   47.60
   2 -12   3  359.52   46.98
   2 -12   4  591.46   64.75
   2 -12   4  529.60   62.95
   2 -12   5   -2.01   42.34
   2 -12   5   36.54   40.97
   2 -12   6  485.13   78.53
   2 -12   6  423.78   76.94
   2 -12   7  120.37   54.90
   2 -12   7  122.65   53.90
   2 -12   8   88.13   68.14
   2 -12   8   45.43   95.24
   2 -14   0  323.90   48.77
   2 -14   1  696.49   52.33
   2 -14   1  691.40   64.51
   2 -14   2  619.30   66.49
   2 -14   2  643.77   62.89
   2 -14   3  232.21   62.83
   2 -14   3  229.58   42.94
   2 -14   4  272.12   61.34
   2 -14   4  158.06   43.10
   2 -14   5  344.02   77.53
   2 -14   5  324.29   55.59
   2 -14   6   -9.00   75.67
   2 -14   6    9.65   53.35
   2 -14   7  123.24   93.60
   2 -14   7  112.05   67.79
   2 -16   0  301.88   64.47
   2 -16   0  282.87   44.71
   2 -16   1  675.75   65.18
   2 -16   1  590.70   63.72
   2 -16   2  164.28   45.08
   2 -16   2  141.20   43.67
   2 -16   3  253.67   61.23
   2 -16   3  242.82   59.28
   2 -16   4  104.37   53.35
   2 -16   4   37.44   74.04
   2 -16   5   82.87   75.65
   2 -16   5   97.19   53.81
   2 -16   6  204.50   85.21
   2 -16   6  170.39   55.73
   2 -16   7   73.29   66.76
   2 -16   7  113.59   93.46
   2 -18   0  508.97   47.25
   2 -18   0  437.21   46.32
   2 -18   1  797.69   51.41
   2 -18   1  855.59   50.00
   2 -18   2  263.22   44.43
   2 -18   2  290.45   59.73
   2 -18   3  146.11   73.32
   2 -18   3  125.73   76.12
   2 -18   4  214.14   56.20
   2 -18   4  334.79   54.12
   2 -18   5  189.60   76.05
   2 -18   5  101.30   75.01
   2 -18   6  -61.83   93.66
   2 -18   6   36.74   64.18
   2 -20   0  446.18   46.67
   2 -20   0  364.54   45.39
   2 -20   1  509.40   57.29
   2 -20   1  460.57   55.99
   2 -20   2  265.46   54.36
   2 -20   2  302.32   74.99
   2 -20   3  384.82   75.77
   2 -20   3  319.83   77.75
   2 -20   4  137.77   75.06
   2 -20   4   70.88   53.07
   2 -20   5  108.10   92.88
   2 -20   5   41.51   66.02
   2 -20   6   74.05   78.38
   2 -22   0  147.30   53.05
   2 -22   0  210.02   53.38
   2 -22   1   45.43   74.78
   2 -22   1   17.23   74.17
   2 -22   2  320.12   55.42
   2 -22   2  256.19   56.05
   2 -22   3  108.14   93.09
   2 -22   3  151.71   65.40
   2 -22   4   85.32   93.33
   2 -22   4  138.19   91.19
   2 -24   0   99.49   67.01
   2 -24   0   99.10   65.38
   2 -24   1  246.38   93.70
   2 -24   1  258.48   65.39
   2 -24   2   33.62   64.08
   2 -24   2   38.54   91.07
   2 -24   3  255.66   93.41
   2 -24   3  163.08   68.69
   2 -26   0   94.01   67.11
   2 -26   0   96.25   67.16
   2 -26   1   32.47   67.82
   2 -26   1   31.45   66.29
   3 -25  -3  193.79   68.92
   3 -25  -3  159.28   96.80
   3 -25  -2   52.21   64.23
   3 -25  -2  -17.05   66.22
   3 -25  -1   84.66   93.70
   3 -25  -1  130.86   93.64
   3  23  -5  -49.82   93.47
   3 -23  -5   50.74   64.64
   3 -23  -4  115.78   66.59
   3 -23  -3    2.30   64.67
   3 -23  -2  368.34   86.49
   3 -23  -2  376.53   58.16
   3 -23  -1   43.68   74.61
   3 -23  -1  -13.29   53.18
   3  21  -6   -4.96   66.29
   3 -21  -6   29.02   66.14
   3  21  -5  314.18   68.19
   3 -21  -5  336.39   94.11
   3  21  -4  -28.42   53.70
   3 -21  -4  -52.74   54.19
   3 -21  -3   64.75   54.43
   3  21  -3   72.53   53.35
   3 -21  -2   93.05   53.50
   3 -21  -1  330.35   56.44
   3 -21  -1  359.27   77.24
   3 -19  -7   34.55   90.74
   3  19  -7   73.34   92.39
   3  19  -6  249.99   56.50
   3 -19  -6  243.75   56.43
   3 -19  -5    5.34   53.18
   3  19  -5   59.67   74.93
   3 -19  -4  392.30   76.02
   3  19  -4  303.38   55.58
   3  19  -3   19.92   53.66
   3 -19  -3  131.99   74.18
   3  19  -2  464.03   46.75
   3 -19  -2  623.65   48.14
   3 -19  -1  148.08   61.11
   3 -17  -8   41.60   92.64
   3  17  -8   10.75   93.81
   3 -17  -7  234.12   55.99
   3  17  -7  163.06   56.05
   3 -17  -6  135.63   75.60
   3  17  -6  132.66   75.99
   3  17  -5  678.27   77.88
   3 -17  -5  734.77   79.38
   3  17  -4  -22.18   41.68
   3 -17  -4   56.57   58.47
   3  17  -3 1089.88   52.98
   3 -17  -3 1105.37   53.94
   3  17  -2   57.39   40.67
   3 -17  -2   14.35   42.25
   3  17  -1   30.16   58.36
   3 -17  -1  -18.34   59.91
   3 -15  -9   48.67   65.96
   3  15  -9   40.45   67.52
   3 -15  -8   70.84   92.43
   3  15  -8   -6.60   64.82
   3  15  -7   41.16   53.89
   3 -15  -7   64.46   54.66
   3  15  -6  174.40   74.69
   3 -15  -6  188.27   74.80
   3  15  -5    7.44   59.41
   3 -15  -5    6.88   41.87
   3  15  -4 1778.53   59.91
   3 -15  -4 1856.67   61.61
   3 -15  -3   52.78   44.66
   3  15  -3   69.68   61.12
   3  15  -2  685.19   66.65
   3 -15  -2  732.24   50.80
   3  15  -1   15.45   42.82
   3 -15  -1   10.10   42.94
   3  13  -9  111.25   93.75
   3 -13  -9  199.63   94.77
   3  13  -8   23.65   76.17
   3 -13  -8   56.23   76.44
   3  13  -7  -16.15   53.80
   3 -13  -7   34.80   51.93
   3  13  -6    2.37   59.70
   3 -13  -6   88.76   59.88
   3  13  -5 1125.43   53.81
   3 -13  -5 1208.74   55.78
   3  13  -4  206.83   43.82
   3 -13  -4  187.68   62.10
   3  13  -3  755.90   51.36
   3 -13  -3  871.80   68.30
   3  13  -2  265.50   62.23
   3 -13  -2  272.14   46.73
   3  13  -1  374.80   47.51
   3 -13  -1  350.34   47.74
   3  11 -10  265.86   68.72
   3 -11 -10  271.78   97.62
   3 -11  -9   91.44   65.54
   3  11  -9   82.61   65.69
   3 -11  -8   50.68   75.55
   3  11  -8   81.33   75.22
   3 -11  -7   61.19   60.64
   3  11  -7   64.13   42.11
   3 -11  -6  313.35   47.16
   3  11  -6  288.41   45.37
   3 -11  -5   69.37   61.15
   3  11  -5   27.04   59.87
   3 -11  -4 1209.89   58.68
   3  11  -4 1200.88   55.05
   3  11  -3  303.77   51.67
   3 -11  -3  317.47   52.87
   3  11  -2  627.22   44.83
   3 -11  -2  704.25   57.05
   3  11  -1  169.99   37.81
   3 -11  -1  195.10   38.12
   3   9 -10  -69.55   94.82
   3  -9 -10    4.85   65.61
   3   9  -9  106.26   75.75
   3  -9  -9  146.41   77.53
   3  -9  -8  237.31   76.91
   3   9  -8  200.44   76.61
   3  -9  -7  127.99   43.25
   3   9  -7  112.80   43.67
   3  -9  -6  171.77   63.82
   3   9  -6  226.49   44.70
   3  -9  -5 1350.30   57.98
   3   9  -5 1370.46   73.27
   3   9  -4   -1.50   34.43
   3  -9  -4   46.81   33.71
   3   9  -3  582.81   44.05
   3  -9  -3  559.50   56.93
   3  -9  -2   72.97   38.69
   3   9  -2   91.93   52.48
   3   9  -1  804.94   50.04
   3  -9  -1  860.41   49.26
   3   7 -10  167.10   67.90
   3  -7 -10  251.86   95.31
   3   7  -9   84.63   54.26
   3  -7  -9  166.59   75.86
   3   7  -8  260.31   75.21
   3  -7  -8  212.70   76.10
   3   7  -7  256.41   61.71
   3  -7  -7  319.50   62.59
   3   7  -6 1396.81   58.90
   3  -7  -6 1434.27   60.30
   3   7  -5  157.23   49.95
   3  -7  -5  186.75   50.33
   3   7  -4  912.46   48.79
   3  -7  -4 1023.86   49.98
   3   7  -3  173.44   54.34
   3  -7  -3  205.81   39.98
   3   7  -2  276.18   44.04
   3  -7  -2  339.40   58.75
   3   7  -1  551.10   48.79
   3  -7  -1  572.73   47.89
   3  -5 -10   -5.30   92.56
   3   5 -10   26.28   92.07
   3  -5  -9  122.38   75.11
   3   5  -9   68.18   54.49
   3   5  -8  127.48   60.09
   3  -5  -8  149.87   43.57
   3  -5  -7  219.58   61.72
   3   5  -7  180.59   44.34
   3  -5  -6  207.64   46.90
   3   5  -6  252.85   46.45
   3  -5  -5  441.78   41.88
   3   5  -5  497.84   41.61
   3  -5  -4  103.90   53.23
   3   5  -4   82.10   38.76
   3  -5  -3 1720.87   61.18
   3   5  -3 1640.70   60.59
   3   5  -2   15.16   41.14
   3  -5  -2   35.74   41.80
   3   5  -1  358.68   62.34
   3  -5  -1  358.61   47.88
   3  -3 -10  245.06   67.98
   3   3 -10  287.63   67.53
   3   3  -9   61.00   52.71
   3  -3  -9   42.66   54.71
   3   3  -8  213.37   44.72
   3  -3  -8  312.38   61.08
   3   3  -7  257.39   60.59
   3  -3  -7  204.56   63.18
   3  -3  -6  236.19   63.26
   3   3  -6  187.12   63.50
   3  -3  -5   22.18   36.95
   3   3  -5   36.01   35.75
   3  -3  -4 1782.48   62.72
   3   3  -4 1732.05   60.01
   3  -3  -3 2041.39   78.49
   3   3  -3 2015.30   78.66
   3  -3  -2  393.21   47.06
   3   3  -2  380.09   46.91
   3   3  -1  501.18   63.84
   3  -3  -1  521.61   49.54
   3   1 -11   74.55   79.41
   3   1 -10   75.28   93.86
   3  -1 -10  183.74   91.95
   3   1  -9  118.26   55.17
   3  -1  -9   86.84   54.00
   3   1  -8   84.63   59.26
   3  -1  -8  101.61   43.54
   3   1  -7  305.96   62.26
   3  -1  -7  185.05   63.26
   3   1  -6  298.19   45.55
   3  -1  -6  269.64   63.56
   3  -1  -5  448.52   42.04
   3   1  -5  449.52   55.11
   3  -1  -4 2269.23   67.90
   3   1  -4 2338.92   67.46
   3   1  -3  706.99   50.96
   3  -1  -3  745.56   51.77
   3   1  -2 2847.42   87.76
   3  -1  -2 2794.97   76.63
   3   1  -1  926.23   56.85
   3  -1  -1  911.17   56.18
   3   1   0 1302.83   76.75
   3  -1   0 1208.77   63.17
   3   1   1  950.95   76.07
   3  -1   1  855.24   58.64
   3   1   2    1.85   52.87
   3  -1   2   31.54   52.76
   3   1   3  927.69   84.18
   3   1   3  976.03   79.03
   3  -1   3  899.01   68.26
   3  -1   3  984.81   71.23
   3   1   4  379.23   70.87
   3  -1   4  399.02   67.40
   3   1   4  407.39   84.64
   3  -1   4  447.17   69.13
   3  -1   5  291.43   65.73
   3  -1   5  303.87   64.60
   3   1   5  287.28   80.79
   3   1   5  296.65   81.56
   3  -1   6  118.38   61.20
   3   1   6  117.26   86.22
   3  -1   6  113.13   60.10
   3   1   6  107.71   75.57
   3  -1   7   67.37   75.57
   3  -1   7   59.04   92.71
   3   1   7   83.86  141.06
   3   1   7   69.68  141.12
   3  -1   8   31.29   92.33
   3  -1   8   46.67  112.16
   3   3   0   75.38   42.07
   3  -3   0   79.03   42.19
   3   3   1  154.07   59.85
   3  -3   1  148.82   59.85
   3   3   2 1391.82   96.98
   3  -3   2 1417.97   62.62
   3  -3   3  243.70   53.83
   3   3   3  221.24   94.46
   3  -3   3  195.69   53.77
   3   3   3  241.29   92.12
   3  -3   4  692.38   70.14
   3  -3   4  659.45   69.03
   3  -3   5  338.04   65.15
   3  -3   5  378.62   63.94
   3  -3   6  103.84   66.66
   3  -3   6   75.83   65.60
   3  -3   7   26.84   75.16
   3  -3   7    1.06   74.11
   3  -3   8   58.92   92.45
   3  -3   8   48.42   92.23
   3   5   0  863.80   72.52
   3  -5   0  915.52   54.26
   3   5   1  793.19   74.55
   3  -5   1  841.18   52.65
   3  -5   2  157.03   38.31
   3   5   2  154.80   67.60
   3  -5   3 1344.03   58.91
   3  -5   3 1425.15   67.68
   3  -5   4  235.42   62.20
   3  -5   4  225.32   46.31
   3  -5   5  666.52   67.87
   3  -5   5  628.10   52.97
   3  -5   6  160.96   76.56
   3  -5   6  150.98   75.70
   3  -5   7   99.41   53.99
   3  -5   7   68.15   54.31
   3  -5   8   18.50   94.01
   3  -5   8  104.67   92.30
   3   7   0  712.73   66.45
   3  -7   0  717.70   49.83
   3  -7   1   60.12   37.81
   3   7   1   39.44   52.12
   3  -7   2  858.15   60.41
   3   7   2  729.98   90.28
   3  -7   3  366.70   48.84
   3  -7   3  350.45   47.28
   3  -7   4  261.61   46.16
   3  -7   4  318.83   46.80
   3  -7   5  121.11   60.44
   3  -7   5  120.06   59.48
   3  -7   6  138.11   75.09
   3  -7   6  108.06   54.69
   3  -7   7   66.66   75.33
   3  -7   7   53.40   74.79
   3  -7   8   22.82   94.16
   3  -7   8   99.88   92.06
   3   9   0  416.17   56.84
   3  -9   0  410.64   57.22
   3  -9   1  826.88   47.23
   3   9   1  813.76   66.19
   3  -9   2  680.95   45.52
   3  -9   3  782.67   53.54
   3  -9   3  747.09   51.05
   3  -9   4  103.29   61.05
   3  -9   4  152.31   59.90
   3  -9   5  155.20   60.65
   3  -9   5  149.80   59.79
   3  -9   6   88.12   74.91
   3  -9   6   54.76   53.53
   3  -9   7  144.70   93.53
   3  -9   7  178.07   91.47
   3  -9   8   13.96   95.14
   3  -9   8   61.96   66.80
   3  11   0  219.43   39.44
   3 -11   0  211.98   37.61
   3 -11   1   13.26   34.70
   3  11   1    2.71   47.40
   3 -11   2 1171.75   56.66
   3 -11   2 1150.07   68.97
   3 -11   3  102.49   62.07
   3 -11   3  140.78   59.67
   3 -11   4  610.70   49.81
   3 -11   4  654.82   47.45
   3 -11   5   41.69   73.93
   3 -11   5    1.98   52.29
   3 -11   6  113.22   55.66
   3 -11   6  136.15   54.75
   3 -11   7  105.27   93.01
   3 -11   7   21.61   65.80
   3 -13   0  112.76   44.55
   3  13   0   66.17   43.14
   3 -13   1  504.47   50.93
   3 -13   2   61.95   43.57
   3 -13   2   73.05   42.34
   3 -13   3  802.61   50.29
   3 -13   3  733.14   64.55
   3 -13   4  101.00   43.36
   3 -13   4  102.17   42.97
   3 -13   5  202.45   75.69
   3 -13   5  183.72   54.30
   3 -13   6   35.85   54.38
   3 -13   6   67.82   74.73
   3 -13   7   96.85   66.59
   3 -13   7   41.50   95.84
   3 -15   0   68.72   44.58
   3  15   0  104.78   43.61
   3 -15   1   41.44   42.76
   3 -15   1   11.10   41.35
   3 -15   2  522.99   46.93
   3 -15   2  429.27   60.84
   3 -15   3   64.34   61.02
   3 -15   3  172.22   58.81
   3 -15   4  983.25   60.06
   3 -15   4  938.95   61.59
   3 -15   5   47.09   74.95
   3 -15   5  -40.11   53.87
   3 -15   6  115.10   92.80
   3 -15   6   13.27   65.72
   3 -17   0  251.61   62.30
   3 -17   1  471.49   47.25
   3 -17   1  548.87   62.06
   3 -17   2   -4.91   42.39
   3 -17   2   18.57   40.81
   3 -17   3  289.65   54.61
   3 -17   3  251.54   53.90
   3 -17   4   31.58   52.25
   3 -17   4   -0.08   74.67
   3 -17   5  379.79   68.13
   3 -17   5  291.33   94.33
   3 -17   6   51.02   65.88
   3 -17   6  126.97   92.70
   3 -19   0  341.37   56.39
   3 -19   0  333.91   69.04
   3 -19   1  108.04   74.44
   3 -19   1   81.13   73.65
   3 -19   2  762.90   78.91
   3 -19   2  608.36   78.08
   3 -19   3   34.49   52.85
   3 -19   3    2.08   52.01
   3 -19   4  177.54   93.68
   3 -19   4  251.69   93.42
   3 -19   5   78.18   64.32
   3 -19   5   23.24   64.58
   3 -21   0   40.44   53.91
   3 -21   0   55.16   73.97
   3 -21   1  294.72   54.82
   3 -21   1  183.53   55.71
   3 -21   2    6.81   53.56
   3 -21   2  -11.61   52.70
   3 -21   3  247.27   65.10
   3 -21   3  163.79   66.84
   3 -21   4  -50.59   66.22
   3 -21   4   -9.80   92.50
   3 -23   0  200.60   85.06
   3 -23   0  222.28   85.48
   3 -23   1  -55.65   93.18
   3 -23   1   20.97   66.97
   3 -23   2  246.16   68.71
   3 -23   2  217.66   94.06
   3 -23   3    2.33   66.55
   3 -23   3  -27.87   91.47
   3 -25   0  -71.12   66.40
   3 -25   0   -1.39   93.24
   3 -25   1  -29.10   94.21
   3 -25   1  122.49   64.74
   4 -24  -3  162.86   93.44
   4 -24  -2  -58.43   93.46
   4 -24  -1   85.72   93.95
   4 -24  -1  217.75   66.83
   4  22  -5  -46.16   67.03
   4 -22  -5   34.05   92.25
   4  22  -4   26.57   68.50
   4 -22  -4  138.82   91.75
   4  22  -3   23.05   65.35
   4 -22  -3   24.62   91.84
   4  22  -2  374.37   66.09
   4 -22  -2  382.97   93.35
   4 -22  -1   98.70   65.83
   4  20  -7   30.25   68.55
   4 -20  -7   27.59   93.86
   4  20  -6    4.25   65.91
   4 -20  -6  -11.94   65.47
   4  20  -5  -31.02   65.37
   4 -20  -5   35.51   64.07
   4  20  -4   32.69   52.59
   4 -20  -4    2.36   52.80
   4 -20  -3  435.94   77.21
   4  20  -3  390.81   55.50
   4  20  -2  574.01   57.49
   4 -20  -2  700.74   78.43
   4  20  -1  187.42   75.53
   4 -20  -1  233.80   53.59
   4 -18  -8   90.57  104.34
   4  18  -8   39.94   79.79
   4 -18  -7   96.02   64.71
   4  18  -7   60.95   65.02
   4 -18  -6   36.05   52.36
   4  18  -6  102.45   52.07
   4 -18  -5  124.49   54.44
   4  18  -5   94.11   54.46
   4 -18  -4  174.07   53.53
   4  18  -4  184.98   76.80
   4  18  -3  416.81   55.68
   4 -18  -3  409.56   58.20
   4  18  -2  384.10   76.14
   4 -18  -2  445.30   55.90
   4  18  -1  402.42   75.51
   4 -18  -1  356.53   54.17
   4  16  -8   87.90   65.42
   4 -16  -8  108.86   66.42
   4  16  -7    5.15   76.80
   4 -16  -7   46.98   53.85
   4  16  -6  184.25   54.52
   4 -16  -6  189.44   76.11
   4  16  -5  244.93   54.74
   4 -16  -5  316.47   53.86
   4  16  -4  769.23   65.85
   4 -16  -4  937.46   51.20
   4  16  -3  374.50   46.66
   4 -16  -3  457.32   46.36
   4  16  -2  181.88   44.29
   4 -16  -2  262.52   60.46
   4  16  -1  161.23   60.34
   4 -16  -1  130.70   60.91
   4 -14  -9   99.35   66.50
   4  14  -9    1.23   94.66
   4 -14  -8  100.39   65.35
   4  14  -8  181.97   93.06
   4 -14  -7   82.42   54.76
   4  14  -7   66.92   76.06
   4  14  -6   -6.38   52.96
   4 -14  -6    6.57   73.37
   4  14  -5  346.11   61.94
   4 -14  -5  372.89   45.41
   4  14  -4  652.58   62.95
   4 -14  -4  605.39   64.03
   4  14  -3  301.20   62.04
   4 -14  -3  304.72   46.20
   4  14  -2  359.33   46.67
   4 -14  -2  405.12   63.48
   4  14  -1  158.44   43.75
   4 -14  -1  177.80   43.21
   4 -12  -9  377.06   68.57
   4  12  -9  390.85   67.75
   4 -12  -8  104.64   54.91
   4  12  -8   22.83   76.26
   4 -12  -7  -11.75   52.43
   4  12  -7  -42.20   75.11
   4 -12  -6   83.82   60.67
   4  12  -6  159.70   60.36
   4 -12  -5  254.30   45.11
   4  12  -5  244.48   44.85
   4 -12  -4  891.91   68.95
   4  12  -4  937.19   52.02
   4 -12  -3  339.20   45.75
   4  12  -3  283.21   45.13
   4  12  -2  328.05   46.08
   4 -12  -2  356.55   46.87
   4  12  -1  473.45   67.48
   4 -12  -1  588.46   65.85
   4  10 -10   12.97   65.84
   4 -10 -10   62.81   66.10
   4 -10  -9  398.16   96.78
   4  10  -9  397.13   69.47
   4 -10  -8  251.15   76.93
   4  10  -8  291.91   75.91
   4 -10  -7   46.82   42.46
   4  10  -7    6.28   43.34
   4  10  -6   60.87   41.75
   4 -10  -6   31.45   43.95
   4  10  -5  298.69   45.65
   4 -10  -5  365.44   63.23
   4  10  -4   79.96   60.48
   4 -10  -4   48.74   44.22
   4  10  -3  845.51   69.66
   4 -10  -3  897.01   53.15
   4  10  -2  290.98   39.65
   4 -10  -2  272.99   37.67
   4 -10  -1  736.43   52.80
   4  10  -1  791.08   64.11
   4   8 -10  150.31   95.06
   4  -8 -10  310.17   95.35
   4   8  -9   19.13   75.91
   4  -8  -9   52.34   54.56
   4   8  -8  512.15   78.49
   4  -8  -8  452.86   78.98
   4   8  -7  145.28   44.42
   4  -8  -7  200.58   61.37
   4   8  -6  301.12   45.53
   4  -8  -6  325.33   45.77
   4   8  -5  -10.53   42.53
   4  -8  -5   42.41   60.95
   4   8  -4  269.83   46.13
   4  -8  -4  337.33   46.24
   4   8  -3  392.53   41.48
   4  -8  -3  399.11   40.20
   4   8  -2 1883.51   61.49
   4  -8  -2 2051.10   58.61
   4   8  -1   61.68   35.31
   4  -8  -1   53.05   34.69
   4  -6 -10   41.53   66.44
   4   6 -10   92.29   67.53
   4   6  -9  118.15   76.95
   4  -6  -9  179.21   53.94
   4  -6  -8   28.53   74.91
   4   6  -8    3.30   75.00
   4  -6  -7  511.36   48.76
   4   6  -7  421.15   47.61
   4  -6  -6   -3.17   60.73
   4   6  -6   20.26   42.27
   4  -6  -5  566.33   49.89
   4   6  -5  600.47   65.49
   4  -6  -4  432.45   52.91
   4   6  -4  360.52   39.87
   4  -6  -3 2327.32   63.06
   4   6  -3 2165.97   73.56
   4   6  -2  282.59   40.29
   4  -6  -2  328.75   54.38
   4   6  -1  526.32   58.08
   4  -6  -1  549.16   44.25
   4   4 -10   82.38   92.24
   4  -4 -10  185.11   91.72
   4   4  -9   33.31   74.97
   4  -4  -9   18.98   74.46
   4   4  -8  140.64   44.15
   4  -4  -8  181.28   60.28
   4  -4  -7    8.45   60.80
   4   4  -7  -45.30   59.76
   4  -4  -6  481.11   48.98
   4   4  -6  529.19   48.18
   4  -4  -5    0.07   34.10
   4   4  -5    5.28   33.75
   4  -4  -4  530.85   55.87
   4   4  -4  505.39   54.23
   4  -4  -3  643.26   46.06
   4   4  -3  716.98   59.41
   4  -4  -2  974.92   50.44
   4   4  -2  937.03   50.64
   4  -4  -1   33.64   52.72
   4   4  -1    6.95   52.01
   4   2 -10  136.21   90.71
   4  -2 -10  -15.50   66.00
   4   2  -9  516.45   77.97
   4  -2  -9  495.84   77.44
   4   2  -8   63.35   59.91
   4  -2  -8   68.39   41.60
   4   2  -7  274.39   46.24
   4  -2  -7  330.42   46.40
   4  -2  -6  199.94   62.14
   4   2  -6  141.54   45.21
   4  -2  -5 1271.62   62.35
   4   2  -5 1218.39   51.86
   4  -2  -4   31.70   50.11
   4   2  -4    1.18   36.00
   4   2  -3 1054.09   64.32
   4  -2  -3 1122.94   64.78
   4   2  -2  522.57   61.16
   4  -2  -2  509.87   46.58
   4   2  -1  632.93   49.84
   4  -2  -1  690.72   48.03
   4   0 -10  374.15   67.39
   4   0  -9  -24.61   74.89
   4   0  -8    7.80   59.39
   4   0  -7   14.30   41.54
   4   0  -6  565.45   65.62
   4   0  -5  -10.72   33.82
   4   0  -4 2447.97   74.49
   4   0  -3   -9.01   37.73
   4   0  -2  971.25   65.79
   4   0  -1  -12.21   38.13
   4   0   0  233.21   55.79
   4   0   1   10.02   49.57
   4   0   2  903.75   66.36
   4   0   3   -1.11   41.64
   4   0   3  -23.72   59.66
   4   0   4 1109.20   92.04
   4   0   4 1174.34   83.50
   4   0   5    6.97   70.43
   4   0   5   -2.40   58.48
   4   0   6  225.94  110.23
   4   0   6  217.70   97.74
   4   2   0  302.35   56.36
   4  -2   0  325.35   42.80
   4   2   1  749.40   63.32
   4  -2   1  740.79   61.00
   4   2   2  177.80   51.90
   4  -2   2  161.49   50.89
   4  -2   3  466.24   51.48
   4   2   3  463.25   71.96
   4   2   3  555.58   74.49
   4  -2   3  577.97   68.89
   4   2   4    2.48   71.05
   4   2   4    2.14   82.26
   4  -2   4  -12.99   58.67
   4  -2   4    0.10   58.54
   4  -2   5  263.30   63.15
   4  -2   5  287.58   63.61
   4  -2   6   47.48   73.50
   4  -2   6   41.08   73.79
   4  -2   7  116.26  113.12
   4  -2   7   91.86   93.08
   4  -4   0  965.23   63.87
   4   4   0  915.45   66.12
   4  -4   1   62.21   35.63
   4   4   1   68.32   50.01
   4  -4   2  502.68   66.52
   4   4   2  441.88   71.71
   4  -4   3   23.61   59.84
   4   4   3   26.16   93.38
   4   4   3   18.40   84.34
   4  -4   3   31.23   61.02
   4  -4   4  805.96   55.93
   4  -4   4  976.86   72.04
   4  -4   5   44.76   73.92
   4  -4   5   42.76   75.12
   4  -4   6  314.22   78.78
   4  -4   6  350.42   78.42
   4  -4   7   17.31   91.51
   4  -4   7   26.59   90.16
   4   6   0   75.74   50.50
   4  -6   0  102.67   36.19
   4   6   1  327.30   55.59
   4  -6   1  348.65   41.50
   4   6   2  342.66   82.93
   4  -6   2  337.27   48.47
   4  -6   3  508.21   49.72
   4  -6   3  605.01   49.66
   4  -6   4   84.80   59.52
   4  -6   4   43.62   61.03
   4  -6   5  301.30   77.86
   4  -6   5  338.33   77.43
   4  -6   6   19.75   52.63
   4  -6   6   23.58   75.41
   4  -6   7  115.18   66.19
   4  -6   7   61.24   94.56
   4   8   0  873.25   53.11
   4  -8   0  889.64   47.27
   4  -8   1   58.18   42.29
   4   8   1    8.39   59.57
   4   8   2  374.47   82.90
   4  -8   2  397.73   64.59
   4  -8   3  207.36   61.98
   4  -8   3  242.59   44.60
   4  -8   4   59.88   60.39
   4  -8   4   86.76   59.66
   4  -8   5   24.53   75.15
   4  -8   5   12.39   74.23
   4  -8   6  158.43   76.29
   4  -8   6  158.82   55.83
   4  -8   7   19.65   92.64
   4  -8   7   30.25   93.77
   4  10   0  308.94   63.14
   4 -10   0  298.52   46.17
   4  10   1  376.31   66.28
   4 -10   1  391.92   46.45
   4 -10   2   17.99   43.49
   4  10   2   48.61   73.60
   4 -10   3  335.17   46.39
   4 -10   3  370.93   46.40
   4 -10   4  581.16   58.84
   4 -10   4  631.68   78.41
   4 -10   5  204.60   76.06
   4 -10   5  110.27   76.75
   4 -10   6   59.85   90.50
   4 -10   6   95.36   64.18
   4 -10   7   33.50   68.05
   4 -10   7   92.38  103.88
   4  12   0  216.93   46.52
   4 -12   0  263.53   62.45
   4  12   1  130.39   45.10
   4 -12   1  137.26   43.78
   4 -12   2  486.51   64.39
   4 -12   3  200.64   44.40
   4 -12   3  211.66   43.57
   4 -12   4  446.82   57.01
   4 -12   4  405.88   56.71
   4 -12   5  125.56   75.78
   4 -12   5   42.24   55.53
   4 -12   6  101.99   91.86
   4 -12   6   92.37   93.00
   4  14   0   36.01   41.85
   4 -14   0   33.22   59.79
   4 -14   1  399.44   45.27
   4  14   1  340.61   48.59
   4 -14   2  212.90   43.80
   4 -14   2  181.20   43.48
   4 -14   3  441.87   77.31
   4 -14   3  412.00   56.45
   4 -14   4   44.07   53.31
   4 -14   4   68.19   51.98
   4 -14   5   42.05   92.87
   4 -14   5   21.98   92.36
   4 -14   6   15.77   93.62
   4 -14   6   82.94   66.09
   4  16   0  144.33   61.80
   4 -16   0  185.98   43.33
   4 -16   1   46.94   59.26
   4 -16   2  116.25   53.59
   4 -16   2   98.12   74.73
   4 -16   3  234.99   75.46
   4 -16   3  184.88   76.05
   4 -16   4  250.69   78.03
   4 -16   4  182.26   77.55
   4 -16   5  166.81   66.08
   4 -16   5   63.99   67.53
   4 -18   0   64.74   74.03
   4 -18   1   11.31   74.50
   4 -18   1   19.43   52.07
   4 -18   2  204.25   53.95
   4 -18   2  130.20   53.98
   4 -18   3  110.22   75.34
   4 -18   3  161.77   53.78
   4 -18   4   84.14   92.55
   4 -18   4  119.73   67.25
   4 -20   0  164.34   53.30
   4 -20   0   83.96   73.99
   4 -20   1  121.74   75.78
   4 -20   1   32.44   75.89
   4 -20   2   90.59   64.31
   4 -20   2   82.52   63.90
   4 -20   3   28.06   66.03
   4 -20   3   18.20   65.84
   4 -20   4  -16.97   79.83
   4 -22   0  144.19   64.98
   4 -22   0   35.58   93.06
   4 -22   1  154.44   64.99
   4 -22   1  129.10   90.79
   4 -22   2  134.53   90.96
   4 -22   2   87.30   91.12
   4 -24   0   27.67   66.09
   4 -24   0  134.54   66.00
   4 -24   1   14.12   80.13
   5  23  -3   31.66  103.36
   5 -23  -3  -33.95  104.05
   5  23  -2  199.13   69.03
   5 -23  -2  257.67   67.08
   5 -23  -1   29.72   65.48
   5  21  -5  137.75   94.04
   5 -21  -5   60.92   66.18
   5  21  -4  123.35   66.89
   5 -21  -4  212.35   64.99
   5  21  -3  343.93   94.55
   5 -21  -3  418.20   68.95
   5  21  -2   -5.01   92.94
   5 -21  -2   89.67   63.90
   5  21  -1  137.79   93.12
   5 -21  -1  164.19   65.68
   5  19  -7   -3.29   66.38
   5 -19  -7  -57.19  104.13
   5  19  -6   11.19   66.04
   5 -19  -6  111.53   91.83
   5 -19  -5   40.02   64.24
   5  19  -5  -17.79   91.40
   5 -19  -4  331.60   75.77
   5  19  -4  245.11   56.03
   5  19  -3   49.35   52.56
   5 -19  -3   -1.50   73.52
   5  19  -2  457.08   57.28
   5 -19  -2  549.42   78.58
   5  19  -1   18.67   53.22
   5 -19  -1   34.29   51.34
   5  17  -8   44.82   81.19
   5 -17  -8    8.93   81.52
   5  17  -7  374.25   94.78
   5 -17  -7  377.25   92.52
   5  17  -6  -19.56   53.74
   5 -17  -6   24.63   52.93
   5  17  -5  158.30   53.59
   5 -17  -5  185.40   53.35
   5  17  -4    8.85   74.95
   5 -17  -4   37.30   74.61
   5  17  -3  362.91   77.27
   5 -17  -3  351.96   55.99
   5 -17  -2  -19.55   53.38
   5  17  -2   75.86   73.93
   5  17  -1  489.71   58.59
   5 -17  -1  652.10   56.76
   5 -15  -8  125.63   67.51
   5  15  -8  194.14   67.57
   5 -15  -7   76.53   53.08
   5  15  -7   98.33   82.90
   5 -15  -6  347.86   55.48
   5  15  -6  340.16   55.26
   5 -15  -5  -61.80   74.15
   5  15  -5   22.56   74.68
   5  15  -4  171.05   56.30
   5 -15  -4  281.43   73.95
   5  15  -3   67.13   41.58
   5 -15  -3   29.25   41.15
   5  15  -2  300.92   46.51
   5 -15  -2  365.96   45.13
   5  15  -1   12.94   58.85
   5 -15  -1    8.39   58.22
   5 -13  -9  229.76   95.01
   5  13  -9   66.30   96.52
   5 -13  -8   22.44   64.68
   5  13  -8   -3.68   91.20
   5 -13  -7  393.22   55.88
   5  13  -7  256.02   54.94
   5 -13  -6   22.83   52.46
   5  13  -6   71.36   73.74
   5 -13  -5  163.67   44.19
   5  13  -5  190.61   42.27
   5 -13  -4   49.17   41.71
   5  13  -4   13.42   41.81
   5 -13  -3  478.70   46.10
   5  13  -3  405.04   62.87
   5 -13  -2  163.48   59.30
   5  13  -2  111.86   60.89
   5  13  -1  545.34   49.76
   5 -13  -1  560.94   63.45
   5 -11  -9   37.64   93.83
   5  11  -9   43.27   65.27
   5 -11  -8  219.72   55.35
   5  11  -8  195.42   76.76
   5  11  -7   62.93   53.80
   5 -11  -7   39.41   53.32
   5  11  -6  291.71   45.31
   5 -11  -6  297.47   44.88
   5  11  -5  197.93   43.36
   5 -11  -5  175.03   42.36
   5  11  -4  450.18   48.22
   5 -11  -4  462.83   46.96
   5  11  -3   59.62   44.16
   5 -11  -3  117.06   59.73
   5  11  -2  580.44   50.30
   5 -11  -2  607.65   48.36
   5 -11  -1  141.75   43.89
   5  11  -1  121.07   59.96
   5   9 -10  136.74   68.59
   5  -9 -10  106.11   69.54
   5   9  -9  412.17   67.11
   5  -9  -9  354.35   93.76
   5   9  -8   10.35   74.83
   5  -9  -8  -25.45   74.61
   5   9  -7  204.46   53.73
   5  -9  -7  201.61   75.07
   5   9  -6   25.39   58.91
   5  -9  -6   53.58   59.11
   5   9  -5  185.62   44.17
   5  -9  -5  207.74   61.00
   5   9  -4   98.18   61.21
   5  -9  -4  160.63   44.23
   5   9  -3  802.66   52.65
   5  -9  -3  788.85   51.54
   5   9  -2  321.41   62.58
   5  -9  -2  292.74   63.20
   5   9  -1  567.89   66.44
   5  -9  -1  646.26   66.20
   5   7 -10  277.17   93.76
   5  -7 -10  299.59   69.06
   5  -7  -9   46.66   54.66
   5   7  -9   79.43   54.58
   5  -7  -8 1122.32   63.69
   5   7  -8 1171.58   62.92
   5  -7  -7  -23.24   42.02
   5   7  -7    7.34   41.47
   5  -7  -6  124.58   42.60
   5   7  -6   60.33   60.12
   5  -7  -5  337.10   62.03
   5   7  -5  300.25   45.82
   5  -7  -4  512.23   48.31
   5   7  -4  481.81   49.42
   5  -7  -3  283.98   46.85
   5   7  -3  268.86   46.65
   5   7  -2 1979.57   78.77
   5  -7  -2 2077.41   76.72
   5   7  -1  189.49   45.27
   5  -7  -1  165.15   44.95
   5   5 -10  115.17   66.05
   5  -5 -10   23.81   92.78
   5   5  -9  202.80   54.70
   5  -5  -9  232.59   55.25
   5  -5  -8  280.51   54.78
   5   5  -8  281.22   55.38
   5  -5  -7  135.68   44.59
   5   5  -7  172.71   43.61
   5  -5  -6   26.22   59.10
   5   5  -6   16.41   58.50
   5  -5  -5   98.75   42.63
   5   5  -5   82.93   42.81
   5  -5  -4  250.32   45.59
   5   5  -4  214.38   44.92
   5  -5  -3  760.62   66.68
   5   5  -3  679.29   67.91
   5  -5  -2  463.70   41.85
   5   5  -2  392.76   54.57
   5  -5  -1 1473.49   60.34
   5   5  -1 1457.79   77.13
   5   3 -10  255.81   67.88
   5  -3 -10  276.82   67.04
   5   3  -9   18.28   75.68
   5  -3  -9   73.40   75.59
   5   3  -8   29.57   53.21
   5  -3  -8   42.58   52.34
   5  -3  -7  298.89   61.40
   5   3  -7  252.03   45.40
   5  -3  -6  412.30   47.44
   5   3  -6  454.31   47.20
   5  -3  -5  185.57   61.26
   5   3  -5  173.98   61.74
   5  -3  -4  389.30   48.08
   5   3  -4  402.58   47.33
   5   3  -3  340.96   39.47
   5  -3  -3  352.64   51.99
   5   3  -2  728.47   46.29
   5  -3  -2  750.36   57.52
   5   3  -1  191.75   51.66
   5  -3  -1  212.80   37.14
   5   1 -10  251.52   90.55
   5  -1 -10   44.41   66.47
   5   1  -9  129.90   75.42
   5  -1  -9   47.83   76.30
   5   1  -8  247.80   75.68
   5  -1  -8  173.65   55.33
   5   1  -7   90.05   59.86
   5  -1  -7  136.77   43.28
   5  -1  -6  643.37   48.83
   5   1  -6  651.47   49.71
   5   1  -5  407.32   46.51
   5  -1  -5  418.42   63.89
   5   1  -4 1828.64   62.83
   5  -1  -4 1869.75   75.83
   5   1  -3  479.50   54.98
   5  -1  -3  582.32   53.62
   5   1  -2  393.22   40.98
   5  -1  -2  406.91   54.07
   5   1  -1  305.67   52.41
   5  -1  -1  292.79   52.16
   5   1   0   51.45   54.53
   5  -1   0   56.93   34.03
   5   1   1  406.86   49.70
   5  -1   1  437.97   66.22
   5   1   2  384.09   49.52
   5  -1   2  378.47   49.89
   5   1   3  184.47   73.61
   5  -1   3  161.96   60.65
   5   1   4  167.69   92.78
   5   1   4  192.36   77.02
   5  -1   4  208.13   75.47
   5  -1   4  158.48   77.20
   5   1   5  337.19  117.38
   5   1   5  335.67  116.16
   5  -1   5  345.61   80.99
   5  -1   5  339.08   80.83
   5  -1   6   90.14  111.53
   5  -1   6   57.94  112.99
   5   3   0  478.45   66.70
   5  -3   0  516.67   64.90
   5   3   1  142.37   46.98
   5  -3   1  175.37   44.53
   5   3   2  524.83   69.54
   5  -3   2  526.48   65.19
   5   3   3  131.55   63.08
   5  -3   3  164.03   61.05
   5  -3   4   68.26   74.18
   5  -3   4   69.49   74.35
   5  -3   5  163.03   75.36
   5  -3   5  149.69   75.83
   5  -3   6  136.93  114.03
   5  -3   6   83.01   94.48
   5  -5   0  235.60   47.09
   5   5   0  286.61   63.06
   5  -5   1  186.91   61.77
   5   5   1  205.86   46.80
   5   5   2   59.29   60.00
   5  -5   2   79.69   42.10
   5   5   3  220.91   91.32
   5   5   3  215.22   92.34
   5  -5   3  260.37   62.58
   5  -5   4  115.04   54.47
   5  -5   4  150.30   75.14
   5  -5   5  218.88   56.84
   5  -5   5  206.13   77.94
   5  -5   6   72.18   93.75
   5  -5   6   88.82   66.67
   5   7   0  897.17   58.73
   5  -7   0  995.67   68.86
   5   7   1   73.41   60.55
   5  -7   1   71.04   43.51
   5   7   2   49.92   59.29
   5  -7   2   68.41   41.76
   5  -7   3  184.36   44.60
   5  -7   3  217.48   60.70
   5  -7   4  294.16   54.97
   5  -7   4  322.27   76.69
   5  -7   5  -20.21   54.49
   5  -7   5  -25.06   75.10
   5  -7   6   13.10   65.78
   5  -7   6   72.26   92.31
   5   9   0  147.53   61.68
   5  -9   0  127.13   61.84
   5  -9   1  240.11   61.06
   5   9   1  183.45   62.78
   5   9   2  581.20   84.60
   5  -9   2  663.74   63.81
   5  -9   3  304.68   56.14
   5  -9   3  354.32   56.32
   5  -9   4  132.16   53.63
   5  -9   4  142.80   52.85
   5  -9   5  260.68   94.19
   5  -9   5  263.19   67.24
   5  -9   6   40.01   92.41
   5  -9   6   29.68   92.65
   5  11   0  228.07   60.85
   5 -11   0  196.54   60.26
   5  11   1  106.00   60.76
   5 -11   1  144.61   60.15
   5  11   2  160.74   76.35
   5 -11   2  197.71   60.89
   5 -11   3    4.17   73.64
   5 -11   3   32.06   72.58
   5 -11   4  443.59   79.12
   5 -11   4  489.09   79.72
   5 -11   5   55.43   65.10
   5 -11   5    0.56   91.95
   5  13   0   48.07   58.35
   5 -13   0   48.71   41.39
   5  13   1  159.37   61.28
   5 -13   1  164.11   42.57
   5 -13   2  313.31   75.17
   5 -13   3  237.52   76.93
   5 -13   3  242.28   75.40
   5 -13   4   54.18   91.48
   5 -13   4   47.80   90.83
   5 -13   5  200.61   95.67
   5 -13   5  229.43   93.56
   5  15   0  480.10   78.40
   5 -15   0  431.60   58.06
   5  15   1   20.06   72.59
   5 -15   1  -17.96   51.81
   5 -15   2  229.88   53.28
   5 -15   2  130.68   54.57
   5 -15   3   -7.01   52.67
   5 -15   3    0.67   75.11
   5 -15   4  138.21   65.89
   5 -15   4  162.64   65.61
   5  17   0  114.36   54.61
   5 -17   0  172.43   74.23
   5 -17   1  265.14   53.72
   5 -17   2  -22.34   54.19
   5 -17   2   39.86   53.66
   5 -17   3   50.75   66.76
   5 -17   3  149.69   65.02
   5 -17   4   14.07   66.56
   5 -17   4   54.41  104.03
   5  19   0  300.62   57.74
   5 -19   0  335.25   55.53
   5 -19   1   14.08   90.09
   5 -19   1  -35.83   89.65
   5 -19   2  124.24   65.81
   5 -19   2  123.19   66.00
   5 -19   3   28.59   93.43
   5 -19   3  -89.20   66.81
   5 -21   0  -32.74   65.65
   5 -21   1  126.47   92.45
   5 -21   1   -3.69   93.79
   6  20  -5  132.58   67.89
   6 -20  -4  152.31   93.41
   6  20  -4  143.18   67.28
   6  20  -3   58.48   93.75
   6 -20  -3  105.32   65.07
   6  20  -2   77.83   94.38
   6 -20  -2   25.76   92.83
   6  20  -1  153.84   94.04
   6 -20  -1   82.78   66.16
   6  18  -6   22.23   66.04
   6 -18  -6   24.93   91.41
   6  18  -5  233.53   66.53
   6 -18  -5  258.23   65.04
   6  18  -4  175.79   92.27
   6 -18  -4  157.28   64.93
   6  18  -3   46.12   92.03
   6 -18  -3  129.79   90.66
   6 -18  -2  136.20   63.07
   6  18  -2   70.93   92.59
   6  18  -1   -8.82   90.53
   6 -18  -1  -25.29   64.86
   6 -16  -7   69.22   66.05
   6  16  -7  102.87   65.72
   6 -16  -6  258.06   92.71
   6  16  -6  173.63   94.29
   6 -16  -5   82.48   52.16
   6  16  -5   86.20   75.52
   6  16  -4   73.49   53.72
   6 -16  -4  102.76   53.82
   6  16  -3   90.90   53.21
   6 -16  -3   95.19   74.08
   6  16  -2   88.48   76.21
   6 -16  -2  108.30   53.48
   6  16  -1  143.61   54.01
   6 -16  -1   60.21   75.42
   6 -14  -8  132.19   65.89
   6  14  -8   26.42   67.88
   6 -14  -7  117.17   92.07
   6  14  -7  105.85   66.03
   6 -14  -6  168.46   54.55
   6  14  -6  183.87   53.57
   6 -14  -5    9.30   54.27
   6  14  -5   64.66   51.51
   6 -14  -4   55.45   72.85
   6  14  -4   -8.24   52.18
   6 -14  -3  196.17   74.54
   6  14  -3  211.02   53.20
   6 -14  -2   70.03   52.33
   6  14  -2   20.36   54.91
   6  14  -1  388.66   78.49
   6 -14  -1  460.76   76.69
   6 -12  -9  -40.49  104.68
   6  12  -9  -21.69   67.11
   6 -12  -8   74.96   67.15
   6  12  -8  124.59   66.52
   6  12  -7  156.12   56.70
   6 -12  -7  216.29   55.94
   6  12  -6  530.54   57.46
   6 -12  -6  619.85   56.94
   6  12  -5  118.15   75.37
   6 -12  -5  152.71   74.10
   6  12  -4   80.28   52.65
   6 -12  -4  109.09   52.42
   6  12  -3  144.80   68.33
   6 -12  -3   81.76   66.40
   6  12  -2  350.15   63.12
   6 -12  -2  340.69   62.01
   6 -12  -1   60.29   52.05
   6  12  -1   69.43   73.68
   6  10  -9   37.06   93.98
   6 -10  -9   29.83   94.26
   6  10  -8   49.23   63.47
   6 -10  -8  -16.14   64.68
   6  10  -7  298.76   76.66
   6 -10  -7  304.68   55.27
   6  10  -6  -23.63   52.46
   6 -10  -6   48.64   51.40
   6  10  -5  200.65   67.39
   6 -10  -5  221.22   67.91
   6  10  -4   31.21   42.09
   6 -10  -4    4.09   58.57
   6  10  -3  248.01   45.67
   6 -10  -3  203.72   61.07
   6  10  -2  136.39   60.65
   6 -10  -2   88.23   60.64
   6  10  -1  501.99   64.63
   6 -10  -1  473.81   47.18
   6  -8  -9   -3.55   67.40
   6   8  -9   10.55   93.30
   6  -8  -8  341.07   56.64
   6   8  -8  344.50   78.12
   6  -8  -7   57.93   73.34
   6   8  -7   53.59   51.19
   6  -8  -6   53.83   51.53
   6   8  -6   74.15   74.05
   6  -8  -5   67.60   42.39
   6   8  -5   84.14   58.93
   6  -8  -4  350.90   44.92
   6   8  -4  348.80   61.61
   6  -8  -3  139.97   43.16
   6   8  -3  240.07   43.99
   6   8  -2  555.15   50.69
   6  -8  -2  663.13   48.94
   6   8  -1  170.61   59.64
   6  -8  -1   94.35   59.92
   6   6 -10    7.01   65.87
   6  -6 -10   56.46   93.70
   6  -6  -9  342.63   68.33
   6   6  -9  435.42   92.99
   6  -6  -8   27.26   74.07
   6   6  -8   52.99   74.82
   6  -6  -7  266.38   54.79
   6   6  -7  341.70   74.10
   6  -6  -6    3.18   42.14
   6   6  -6   45.18   41.55
   6  -6  -5  274.79   44.40
   6   6  -5  214.54   60.41
   6  -6  -4   24.48   42.10
   6   6  -4   -8.38   42.31
   6  -6  -3  425.44   46.59
   6   6  -3  482.40   47.43
   6  -6  -2  100.69   43.16
   6   6  -2   39.35   61.09
   6  -6  -1  855.83   67.69
   6   6  -1  829.05   69.01
   6   4 -10  140.43   69.04
   6  -4 -10  264.97   68.17
   6   4  -9   48.54   64.47
   6  -4  -9  -25.84   65.65
   6  -4  -8  424.03   78.18
   6   4  -8  460.13   78.40
   6  -4  -7   76.81   52.73
   6   4  -7   63.25   51.38
   6  -4  -6   11.01   41.01
   6   4  -6   44.38   41.58
   6  -4  -5   68.16   42.78
   6   4  -5  123.91   59.39
   6  -4  -4  622.71   48.51
   6   4  -4  598.29   64.63
   6  -4  -3  173.24   45.06
   6   4  -3   99.65   45.57
   6  -4  -2  796.93   65.47
   6   4  -2  717.45   53.00
   6   4  -1   60.78   43.21
   6  -4  -1   99.79   42.12
   6   2 -10  -94.74   94.27
   6  -2 -10  -24.39   92.90
   6   2  -9  384.43   56.89
   6  -2  -9  275.79   86.55
   6   2  -8  -15.41   74.68
   6  -2  -8   71.79   51.79
   6  -2  -7  685.10   58.69
   6   2  -7  768.94   58.81
   6  -2  -6  117.91   42.38
   6   2  -6  140.73   59.30
   6  -2  -5  185.94   60.12
   6   2  -5  129.22   43.48
   6   2  -4  131.88   44.00
   6  -2  -4  116.09   60.99
   6   2  -3  821.27   52.17
   6  -2  -3  805.83   51.66
   6   2  -2   70.80   61.35
   6  -2  -2  -10.58   62.33
   6   2  -1  972.72   56.14
   6  -2  -1 1074.97   69.73
   6   0 -10  104.45   66.96
   6   0  -9    2.89   53.81
   6   0  -8  294.26   56.87
   6   0  -7  -13.40   66.82
   6   0  -6 1471.01   56.10
   6   0  -5   10.00   41.40
   6   0  -4   40.01   43.16
   6   0  -3   35.85   60.87
   6   0  -2  537.97   65.14
   6   0  -1  -17.29   58.81
   6   0   0  605.41   51.05
   6   0   1   10.24   59.12
   6   0   2  415.75   63.93
   6   0   3  -13.72   73.23
   6   0   4   54.03   74.89
   6   0   4   26.36   76.03
   6   0   5   29.92  128.72
   6   0   5   13.22  111.42
   6   2   0   89.38   43.56
   6  -2   0   75.23   59.87
   6   2   1  320.14   63.36
   6  -2   1  285.33   47.21
   6   2   2   54.06   59.06
   6  -2   2   63.27   41.95
   6   2   3   66.63   76.87
   6  -2   3   87.74   74.96
   6   2   4   51.83   93.34
   6  -2   4   60.03   76.03
   6  -2   4   36.90   76.29
   6   2   4   67.95   92.99
   6  -2   5  187.00   94.68
   6  -2   5  182.50   95.71
   6   4   0  475.09   49.99
   6  -4   0  515.14   48.24
   6  -4   1  183.78   60.32
   6   4   1  184.02   61.00
   6  -4   2  284.11   45.76
   6   4   2  274.30   82.80
   6  -4   3   81.92   74.43
   6   4   3   87.20   75.37
   6  -4   4  246.99   77.81
   6  -4   4  262.11   77.02
   6  -4   5   13.11   93.77
   6  -4   5   18.74   91.63
   6  -6   0   24.43   59.19
   6   6   0   12.63   59.65
   6   6   1  207.78   63.24
   6  -6   1  251.51   62.31
   6   6   2   14.43   73.03
   6  -6   2   11.90   51.57
   6   6   3  411.77  154.31
   6  -6   3  430.51   78.90
   6   6   3  393.30  144.92
   6  -6   4    9.93   83.89
   6  -6   4   -9.35   64.58
   6  -6   5  151.05   67.23
   6  -6   5  129.84   93.52
   6   8   0  557.70   67.29
   6  -8   0  617.54   64.23
   6   8   1   17.99   57.18
   6  -8   1  -10.14   58.94
   6  -8   2   45.13   51.99
   6   8   2   32.77   89.95
   6  -8   3   26.36   52.09
   6  -8   3   -5.27   53.03
   6  -8   4  192.97   93.93
   6  -8   4  109.88   92.64
   6  -8   5   -4.63   67.02
   6  -8   5  -55.13   94.28
   6  10   0   28.86   58.46
   6 -10   0   22.18   41.52
   6 -10   1  276.18   55.79
   6  10   1  279.58   78.30
   6 -10   2   85.41   53.85
   6  10   2   78.45   76.32
   6 -10   3   80.97   76.08
   6 -10   3   80.67   53.54
   6 -10   4   -0.18   67.34
   6 -10   4   45.11   92.74
   6  12   0  341.46   76.60
   6 -12   0  350.07   54.99
   6  12   1  159.03   77.75
   6 -12   1  263.36   75.19
   6  12   2  224.11  110.11
   6 -12   2  294.23   54.44
   6 -12   3   18.88   91.91
   6 -12   3   12.68   64.65
   6 -12   4    6.91   94.31
   6 -12   4   29.21   93.57
   6  14   0  179.87   77.18
   6 -14   0  166.74   75.91
   6  14   1   97.25   74.83
   6 -14   1   55.20   53.62
   6 -14   2   53.48   63.43
   6 -14   3   75.16   92.94
   6 -14   3   75.65   64.12
   6  16   0  132.63   77.19
   6 -16   0  149.54   55.02
   6  16   1   37.40   93.01
   6 -16   1    9.98   65.87
   6 -16   2   61.80   66.90
   6 -16   2   41.65   65.58
   6 -16   3  113.40   79.48
   6 -16   3    3.11   80.91
   6  18   0  189.43   93.43
   6 -18   0  235.69   65.19
   6 -18   1  118.86   92.89
   6 -20   0  -60.16   93.14
   7 -17  -5  119.16   96.16
   7  17  -5  299.85   69.29
   7  17  -4   60.89   92.28
   7 -17  -4   23.36   63.80
   7  17  -3   78.31   94.19
   7 -17  -3  106.78   92.05
   7  17  -2  -15.72   93.28
   7 -17  -2   43.69   92.25
   7 -17  -1  114.73   94.16
   7  17  -1  129.15   95.69
   7  15  -7   -9.17   80.45
   7 -15  -6  221.46   93.57
   7  15  -6  196.54   93.87
   7 -15  -5   30.81   64.71
   7  15  -5  184.89   90.09
   7 -15  -4  120.00   63.88
   7  15  -4   92.60   65.26
   7 -15  -3    5.09   64.53
   7  15  -3  -88.77   93.01
   7  15  -2   99.01   91.55
   7 -15  -2   41.94   91.59
   7  15  -1   13.83   92.40
   7 -15  -1  -71.69   90.25
   7  13  -7  247.28   67.34
   7 -13  -7  267.27   68.25
   7  13  -6    3.73   65.51
   7 -13  -6   55.66   62.86
   7  13  -5  140.24   53.19
   7 -13  -5   64.34   53.77
   7  13  -4    3.62   53.40
   7 -13  -4   42.08   74.55
   7  13  -3   95.93   76.00
   7 -13  -3   99.38   54.24
   7 -13  -2   65.58   52.21
   7  13  -2   21.13   53.78
   7 -13  -1  315.28   56.45
   7  13  -1  252.09   57.17
   7  11  -8  251.35   65.68
   7 -11  -8  149.28   68.38
   7  11  -7   77.12   91.46
   7 -11  -7   43.26   64.89
   7  11  -6  252.68   54.14
   7 -11  -6  211.33   55.10
   7  11  -5   14.32   52.11
   7 -11  -5   35.55   52.19
   7  11  -4   33.26   52.77
   7 -11  -4  138.20   73.47
   7  11  -3   83.59   54.17
   7 -11  -3  142.93   52.82
   7  11  -2  280.70   55.69
   7 -11  -2  299.84   54.44
   7  11  -1   50.64   73.81
   7 -11  -1   50.46   52.80
   7  -9  -9  141.27   80.43
   7  -9  -8   87.22   64.58
   7   9  -8   97.05   63.07
   7  -9  -7  279.49   54.76
   7   9  -7  134.00   85.18
   7  -9  -6   75.48   52.81
   7   9  -6   35.63   51.70
   7  -9  -5  172.82   53.48
   7   9  -5  121.87   75.26
   7  -9  -4   38.11   73.21
   7   9  -4  -19.88   53.43
   7   9  -3  180.38   74.25
   7  -9  -3   99.66   53.82
   7   9  -2    8.05   53.21
   7  -9  -2   16.28   53.00
   7   9  -1  220.95   56.09
   7  -9  -1  271.96   54.81
   7  -7  -9   26.81   94.24
   7   7  -9  100.29   90.99
   7  -7  -8  141.43   66.51
   7   7  -8   41.19   66.24
   7  -7  -7  151.94   55.06
   7   7  -7  183.89   55.91
   7  -7  -6  263.02   55.57
   7   7  -6  372.41   55.47
   7  -7  -5    0.70   74.31
   7   7  -5   38.20   74.68
   7  -7  -4  922.48   59.68
   7   7  -4  933.36   80.18
   7  -7  -3  148.45   74.13
   7   7  -3  139.76   53.73
   7  -7  -2  -58.09   74.38
   7   7  -2   90.64   53.36
   7  -7  -1   35.45   73.89
   7   7  -1   -3.58   74.56
   7   5  -9   12.20   66.65
   7  -5  -9   41.46   92.90
   7  -5  -8   50.03   83.01
   7   5  -8   31.95   63.47
   7  -5  -7  205.37   54.16
   7   5  -7  236.60   54.68
   7  -5  -6   40.29   53.18
   7   5  -6   17.38   53.36
   7  -5  -5  419.73   55.39
   7   5  -5  436.52   55.40
   7  -5  -4  212.18   42.36
   7   5  -4  164.41   59.79
   7  -5  -3   76.26   58.95
   7   5  -3   73.80   58.57
   7  -5  -2   66.77   58.32
   7   5  -2    6.27   42.13
   7  -5  -1  177.03   73.29
   7   5  -1  145.19   52.88
   7   3  -9   41.96   67.04
   7  -3  -9   -0.22   67.00
   7  -3  -8  233.53   56.40
   7   3  -8  226.40   56.76
   7  -3  -7  118.02   74.13
   7   3  -7  102.70   53.20
   7  -3  -6  577.73   55.46
   7   3  -6  566.06   56.49
   7  -3  -5  140.76   43.35
   7   3  -5  169.87   53.60
   7  -3  -4   17.45   41.89
   7   3  -4   27.23   59.05
   7   3  -3   83.21   43.88
   7  -3  -3  149.56   43.06
   7   3  -2  537.13   48.29
   7  -3  -2  566.31   47.58
   7   3  -1  185.41   61.38
   7  -3  -1  265.28   44.45
   7   1  -9  127.02   66.38
   7  -1  -9  160.34   93.59
   7   1  -8  159.24   55.36
   7  -1  -8  232.27   55.92
   7   1  -7  320.39   76.67
   7  -1  -7  229.53   77.89
   7  -1  -6  590.69   58.64
   7   1  -6  621.44   79.01
   7   1  -5   -1.21   41.72
   7  -1  -5   76.29   58.73
   7   1  -4   85.52   58.67
   7  -1  -4  112.10   59.05
   7   1  -3  177.62   60.27
   7  -1  -3  200.57   60.17
   7   1  -2  137.51   43.54
   7  -1  -2  139.69   44.52
   7   1  -1  388.42   46.54
   7  -1  -1  330.39   62.56
   7   1   0  536.31   77.87
   7  -1   0  414.70   57.17
   7   1   1  125.18   75.27
   7  -1   1  140.79   75.45
   7   1   2  133.30   54.95
   7  -1   2  104.37   75.01
   7   1   3  156.42   93.83
   7  -1   3  175.12   93.98
   7   1   4  -22.17   94.78
   7   1   4  -18.25  115.22
   7  -1   4    5.47   93.34
   7  -1   4   37.83   92.84
   7   3   0  422.82   77.48
   7  -3   0  365.73   56.23
   7   3   1  125.22   54.75
   7  -3   1  117.07   54.23
   7  -3   2  111.99   74.39
   7   3   2   63.18   76.96
   7  -3   3   77.21   91.70
   7   3   3  101.98  111.28
   7  -3   4  -31.97   95.07
   7  -3   4   30.99   95.23
   7  -5   0  165.52   52.19
   7   5   0   88.83   75.67
   7  -5   1  260.72   54.91
   7   5   1  261.18   76.72
   7  -5   2   39.21   52.78
   7   5   2   19.52   75.02
   7   5   3   51.24  112.56
   7   5   3   36.54  111.55
   7  -5   3   45.71   65.56
   7  -5   4   93.95   96.28
   7  -5   4  130.15  104.61
   7  -7   0  265.47   53.17
   7   7   0  211.48   55.02
   7   7   1   85.79   75.19
   7  -7   1  133.70   73.85
   7   7   2   88.70   76.73
   7  -7   2  128.18   75.18
   7  -7   3   44.73   65.01
   7  -7   3   65.70   90.81
   7   9   0  164.84   76.16
   7  -9   0  186.99   54.44
   7   9   1  282.51   78.30
   7  -9   1  290.49   55.98
   7   9   2  182.94   96.09
   7  -9   2  207.16   67.06
   7  -9   3   56.16   66.29
   7  -9   3   95.33   93.06
   7 -11   0  615.73   57.78
   7  11   0  610.44   82.42
   7  11   1   12.79   90.15
   7 -11   1   43.49   64.70
   7  11   2  212.33  118.16
   7 -11   2  272.82   65.60
   7 -11   3  -12.34   80.88
   7  13   0   56.17   91.53
   7 -13   0  124.31   90.50
   7 -13   1  312.01   66.44
   7  13   1  254.49   96.70
   7 -13   2   31.67   66.50
   7  15   0  269.66   93.37
   7 -15   0  220.08   66.22
   7  15   1   -8.00   94.36
   7 -15   1   32.67   64.55
   7  17   0   66.75   93.87
   7 -17   0   37.71   65.57
   8  14  -5   57.73   67.49
   8 -14  -5   14.92  103.85
   8 -14  -4   40.88   65.82
   8  14  -4  -22.12   94.22
   8 -14  -3   33.63   66.12
   8  14  -3   28.30   66.80
   8 -14  -2    5.92   93.27
   8  14  -2  -27.25   93.20
   8  12  -6   79.26   68.01
   8 -12  -6   63.64   92.67
   8  12  -5  -70.76   93.13
   8 -12  -5   35.35   63.46
   8  12  -4  187.16   91.36
   8 -12  -4   52.93   66.08
   8  12  -3  190.75   64.31
   8 -12  -3  138.84   65.50
   8  12  -2   66.63   65.83
   8 -12  -2  123.46   66.32
   8 -12  -1  -51.68   93.15
   8  12  -1   48.76   93.18
   8 -10  -7  259.70   66.36
   8  10  -7   25.57   68.16
   8 -10  -6   67.96   65.47
   8  10  -6   19.53   91.84
   8  10  -5  183.16   65.41
   8 -10  -5  156.89   65.14
   8  10  -4    9.64   90.70
   8 -10  -4   80.78   90.54
   8  10  -3  147.45   66.70
   8 -10  -3  166.79   91.75
   8  10  -2  116.78   89.38
   8 -10  -2   14.74   64.83
   8  10  -1   42.43   63.77
   8 -10  -1   18.14   65.04
   8  -8  -7   45.49   66.76
   8   8  -7   68.56   65.29
   8  -8  -6  320.04   65.96
   8   8  -6  246.99   67.73
   8  -8  -5  131.43   53.27
   8   8  -5   78.04   53.22
   8  -8  -4  453.45   56.34
   8   8  -4  466.29   77.55
   8  -8  -3  -28.05   51.99
   8   8  -3  -52.72   75.83
   8  -8  -2   66.56   52.60
   8   8  -2   46.65   53.12
   8   8  -1   99.68   63.31
   8  -8  -1   77.73   89.57
   8  -6  -8  -44.30   93.69
   8   6  -8   29.21   92.76
   8  -6  -7  135.68   67.59
   8   6  -7  208.21   67.55
   8  -6  -6   10.66   82.43
   8   6  -6   28.78   83.71
   8  -6  -5  392.83   56.72
   8   6  -5  490.74   78.05
   8  -6  -4  -29.99   52.09
   8   6  -4   -9.29   51.90
   8  -6  -3  163.60   53.29
   8   6  -3   95.08   54.27
   8  -6  -2   32.34   73.28
   8   6  -2  -15.45   54.26
   8  -6  -1  163.08   55.32
   8   6  -1  240.66   76.63
   8  -4  -8   96.83   66.57
   8   4  -8   -2.15   66.59
   8  -4  -7   61.41   90.74
   8   4  -7   10.24   64.18
   8  -4  -6  581.26   57.40
   8   4  -6  489.00   79.32
   8  -4  -5  -39.58   53.57
   8   4  -5    2.44   52.87
   8  -4  -4   98.47   53.56
   8   4  -4  123.49   52.74
   8  -4  -3   92.58   53.48
   8   4  -3  141.64   54.27
   8  -4  -2   78.26   74.96
   8   4  -2  158.34   75.38
   8  -4  -1  -47.25   74.91
   8   4  -1    3.60   75.02
   8   2  -8  -39.22   65.30
   8  -2  -8   15.37   93.26
   8  -2  -7  215.60   66.21
   8   2  -7  168.01   66.39
   8  -2  -6    3.14   51.93
   8   2  -6   -3.03   53.57
   8  -2  -5  499.33   57.08
   8   2  -5  488.69   77.79
   8   2  -4   25.72   52.66
   8  -2  -4    9.80   52.27
   8   2  -3   91.07   54.81
   8  -2  -3   41.38   74.31
   8   2  -2   81.33   53.41
   8  -2  -2   86.34   54.16
   8   2  -1  121.16   75.59
   8  -2  -1  185.57   54.54
   8   0  -8  268.80   67.07
   8   0  -7 -101.30   64.90
   8   0  -6  212.40   54.61
   8   0  -5    9.72   52.41
   8   0  -4  117.54   74.50
   8   0  -3   30.87   51.39
   8   0  -2  171.16   52.57
   8   0  -1   58.79   51.05
   8   0   0  180.19   77.72
   8   0   1  -20.34   64.58
   8   0   2  116.09   96.47
   8   2   0  -13.54   74.84
   8  -2   0   -7.69   74.20
   8   2   1  271.59   96.60
   8  -2   1  245.32   69.08
   8  -2   2    6.25   94.04
   8   2   2   37.30   93.81
   8  -4   0  263.85   84.16
   8   4   0  186.49   86.80
   8  -4   1   38.18   63.81
   8   4   1   20.10   91.94
   8  -4   2  233.93   68.88
   8   4   2  206.18   96.51
   8  -6   0  -38.25   64.15
   8   6   0   -6.12   63.74
   8  -6   1  350.84   93.94
   8   6   1  292.64   95.65
   8   6   2   28.61   92.60
   8  -6   2    1.18   66.27
   8   8   0   79.67   91.03
   8  -8   0   56.18   91.05
   8   8   1   36.91   93.03
   8  -8   1  -40.81   93.50
   8  10   0  238.30   93.87
   8 -10   0  175.76   67.14
   8 -10   1   84.88   67.36
   8  10   1  167.76   95.20
   8 -12   0  191.43   68.63
   8  12   0  189.32   96.50
   9  -9  -4   63.31   66.38
   9   9  -4  -14.55   66.29
   9  -9  -3   72.23   66.75
   9   9  -3   85.70   67.45
   9  -7  -5   48.07   65.17
   9   7  -5    7.65   93.68
   9  -7  -4   38.93   65.57
   9   7  -4   46.06   66.42
   9  -7  -3  -16.77   92.94
   9   7  -3   50.85   64.97
   9  -7  -2  173.75   65.95
   9   7  -2  161.58   94.23
   9  -7  -1  131.56   79.14
   9  -5  -6  106.98   65.40
   9   5  -6   66.73   92.48
   9  -5  -5   63.73   66.83
   9   5  -5  142.56   65.38
   9  -5  -4  -43.57   94.11
   9   5  -4  153.16   90.89
   9  -5  -3   35.17   65.51
   9   5  -3   56.30   65.20
   9  -5  -2   59.30   64.65
   9   5  -2   26.59   65.03
   9  -5  -1  133.99   64.98
   9   5  -1   98.92   66.90
   9  -3  -6  109.43   92.57
   9   3  -6  102.28   66.30
   9  -3  -5  108.87   65.22
   9   3  -5   63.43   65.57
   9  -3  -4  223.30   66.96
   9   3  -4  246.53   69.01
   9  -3  -3  116.16   64.81
   9   3  -3  107.79   92.22
   9  -3  -2  179.55   65.84
   9   3  -2   45.32   66.66
   9  -3  -1   88.44   65.95
   9   3  -1   41.59   67.02
   9   1  -7   64.78   79.89
   9  -1  -7   76.38   67.17
   9  -1  -6  140.91   92.76
   9   1  -6    4.89   66.60
   9  -1  -5   81.47   93.95
   9   1  -5  179.89   67.17
   9   1  -4  136.70   93.29
   9  -1  -4   91.01   67.07
   9   1  -3   60.77   93.15
   9  -1  -3   20.11   65.75
   9   1  -2  117.60   64.60
   9  -1  -2   47.96   64.86
   9   1  -1   99.73   92.23
   9  -1  -1  -42.95   94.18
   9   1   0  102.08   67.42
   9  -1   0   82.60  104.73
;
_shelx_hkl_checksum     98444
_shelx_res_file
;
TITL DC1PCUAC   IPDS -120DEGC
CELL  0.71073  7.82560 22.33100  8.99760 90.00000 110.04000 90.00000
ZERR 4  0.00120  0.00200  0.00130  0.00000  0.01600  0.00000
LATT -7
SYMM X, -Y, Z+ 0.50000
SFAC C H CU N O
UNIT 52 64 4 16 20
TEMP -120
L.S. 9
BOND $H
FMAP 2
PLAN 10
DFIX 0.84 .02 O1W H1WA O1W H1WB O2W H2WA O2W H2WB
DFIX 1.35 .02 H1WA H1WB H2WA H2WB
EADP N4 N3 N2 N1
HTAB
HTAB C1 O2
EQIV $1 x+1/2, -y+1/2, z+1/2
HTAB C2 O2_$1
EQIV $2 x-1, y, z
HTAB C8 O3_$2
EQIV $3 x-1, -y, z+1/2
HTAB C9 O2W_$3
HTAB C11 O1
EQIV $4 x, -y, z-1/2
HTAB O1W O3_$4
EQIV $5 x, y, z-1
HTAB O1W O3_$5
HTAB O2W O1W
EQIV $6 x+1, y, z-1
HTAB O2W O1_$6
CONF
ACTA
WGHT    0.007000
FVAR       0.40049
CU1   3    0.447198    0.132114    0.838837    11.00000    0.01844    0.01187 =
         0.01832   -0.00253    0.00921   -0.00191
O1    5    0.307179    0.199485    1.200410    11.00000    0.03250    0.02052 =
         0.03213   -0.01301    0.02481   -0.01073
O2    5    0.597307    0.132621    0.705360    11.00000    0.02275    0.00839 =
         0.02306   -0.00438    0.01236   -0.00044
O3    5    0.738616    0.043941    0.746393    11.00000    0.02508    0.01896 =
         0.03742    0.00532    0.01279    0.00932
N1    4    0.595751    0.198750    0.969501    11.00000    0.01781    0.01328 =
         0.01756    0.00134    0.00876   -0.00182
N2    4    0.765755    0.293291    1.164553    11.00000    0.01781    0.01328 =
         0.01756    0.00134    0.00876   -0.00182
N3    4    0.310934    0.142111    0.984361    11.00000    0.01781    0.01328 =
         0.01756    0.00134    0.00876   -0.00182
N4    4    0.325477   -0.057025    1.236100    11.00000    0.01781    0.01328 =
         0.01756    0.00134    0.00876   -0.00182
C1    1    0.737841    0.225544    0.950989    11.00000    0.01738    0.01710 =
         0.02032   -0.00162    0.00731   -0.00422
AFIX  43
H1    2    0.783912    0.211951    0.872023    11.00000   -1.20000
AFIX   0
C2    1    0.820602    0.274150    1.048267    11.00000    0.01922    0.02229 =
         0.01587   -0.00114    0.01094   -0.00291
AFIX  43
H2    2    0.919124    0.294023    1.030355    11.00000   -1.20000
AFIX   0
C3    1    0.620774    0.264747    1.183059    11.00000    0.01821    0.01367 =
         0.01646   -0.00137    0.01156   -0.00534
AFIX  43
H3    2    0.577131    0.277376    1.264358    11.00000   -1.20000
AFIX   0
C4    1    0.535058    0.217371    1.085168    11.00000    0.02312    0.01036 =
         0.01176    0.00105    0.00988   -0.00450
C5    1    0.370707    0.184849    1.093240    11.00000    0.01525    0.01580 =
         0.01369    0.00050    0.00631   -0.00157
C6    1    0.151230    0.107830    0.980068    11.00000    0.01297    0.00965 =
         0.02127    0.00341    0.00403   -0.00150
AFIX  23
H6A   2    0.077398    0.098747    0.868850    11.00000   -1.20000
H6B   2    0.075713    0.131968    1.026191    11.00000   -1.20000
AFIX   0
C7    1    0.205755    0.049683    1.072093    11.00000    0.01093    0.00854 =
         0.01828    0.00563    0.00570    0.00218
C8    1    0.136029   -0.004507    1.005923    11.00000    0.01162    0.02049 =
         0.02654   -0.00040    0.00506    0.00060
AFIX  43
H8    2    0.042477   -0.006068    0.905309    11.00000   -1.20000
AFIX   0
C9    1    0.204450   -0.057099    1.088447    11.00000    0.01967    0.01242 =
         0.02788    0.00171    0.00877   -0.00435
AFIX  43
H9    2    0.163767   -0.094433    1.038142    11.00000   -1.20000
AFIX   0
C10   1    0.387240   -0.003579    1.300147    11.00000    0.02360    0.01748 =
         0.01671    0.00234    0.00865   -0.00041
AFIX  43
H10   2    0.474695   -0.002775    1.403914    11.00000   -1.20000
AFIX   0
C11   1    0.331020    0.050336    1.223936    11.00000    0.02329    0.00718 =
         0.01813   -0.00392    0.00776   -0.00292
AFIX  43
H11   2    0.377490    0.087119    1.274830    11.00000   -1.20000
AFIX   0
C12   1    0.692673    0.090735    0.670523    11.00000    0.00732    0.02179 =
         0.01935    0.00108    0.00378    0.00088
C13   1    0.753097    0.105757    0.532288    11.00000    0.01907    0.03496 =
         0.02185   -0.00308    0.01391    0.00431
AFIX 137
H13A  2    0.772373    0.068665    0.481993    11.00000   -1.50000
H13B  2    0.866938    0.128536    0.570052    11.00000   -1.50000
H13C  2    0.659144    0.129807    0.455223    11.00000   -1.50000
AFIX   0
O1W   5    0.766241    0.065035    0.079071    11.00000    0.04660    0.01882 =
         0.03299    0.00067    0.01934   -0.00205
H1WA  2    0.763638    0.041726    0.150942    11.00000   -1.50000
H1WB  2    0.751641    0.044090   -0.002310    11.00000   -1.50000
O2W   5    0.995969    0.154610    0.298874    11.00000    0.04234    0.03760 =
         0.03441   -0.00560    0.02209   -0.00739
H2WA  2    0.924552    0.133581    0.222020    11.00000   -1.50000
H2WB  2    1.071784    0.169486    0.261281    11.00000   -1.50000
HKLF 4
REM  DC1PCUAC   IPDS -120DEGC
REM R1 =  0.0395 for    1778 Fo > 4sig(Fo)  and  0.0765 for all    2705 data
REM    203 parameters refined using      8 restraints
END
WGHT      0.0070      0.0000
REM Instructions for potential hydrogen bonds
HTAB C1 O2
HTAB C2 O2_$1
HTAB C8 O3_$2
HTAB C9 O2W_$3
HTAB C11 O1
HTAB O1W O3_$4
HTAB O1W O3_$5
HTAB O2W O1W
HTAB O2W O1_$6
REM Highest difference peak  0.399,  deepest hole -0.589,  1-sigma level  0.089
Q1    1   0.3691 -0.0708  1.3326  11.00000  0.05    0.40
Q2    1   0.6133  0.1316  0.7955  11.00000  0.05    0.33
Q3    1   0.2515 -0.0645  1.1757  11.00000  0.05    0.33
Q4    1   0.4200  0.1238  0.6782  11.00000  0.05    0.31
Q5    1   0.3625  0.1898  1.1765  11.00000  0.05    0.30
Q6    1   0.4484  0.1360  0.4240  11.00000  0.05    0.30
Q7    1   0.1203 -0.1282  0.9534  11.00000  0.05    0.30
Q8    1   0.8821  0.1335  0.7449  11.00000  0.05    0.30
Q9    1  -0.0549  0.1028  0.8407  11.00000  0.05    0.29
Q10   1   0.7545  0.2307  1.3013  11.00000  0.05    0.29
;
_shelx_res_checksum     29308
_shelxl_version_number        2.013
