# Supplementary material for: Crystal structure of poly[[(acetato-κO){μ3-N-[(pyridin-4-yl)meth­yl]pyrazine-2-carboxamidato-κ4 N:N 1,N 2:N 4]copper(II)] dihydrate]: a metal–organic framework (MOF)
Source: Acta Crystallogr Sect E Struct Rep Online. 2014 Jun 23;70(Pt 7):23–6. doi: 10.1107/S1600536814011520 (PMC4120597; doi:10.1107/S1600536814011520)
Supplement: Supplementary file 2 [file e-70-00023-CuL2sup2.hkl]

#
# h,k,l, Fc-squared, Fo-squared, sigma(Fo-squared), status flag
#
data_CuL2
_shelx_title ' DC1PCUAC   IPDS -120DEGC'
_shelx_refln_list_code          4
_shelx_F_calc_maximum      247.88
_exptl_crystal_F_000       764.00
_reflns_d_resolution_high  0.8132

loop_
 _space_group_symop_operation_xyz
 'x, y, z'
 'x, -y, z+1/2'
 'x+1/2, y+1/2, z'
 'x+1/2, -y+1/2, z+1/2'

_cell_length_a     7.8256
_cell_length_b    22.3310
_cell_length_c     8.9976
_cell_angle_alpha  90.000
_cell_angle_beta  110.040
_cell_angle_gamma  90.000

_shelx_F_squared_multiplier     1.000

loop_
 _refln_index_h
 _refln_index_k
 _refln_index_l
 _refln_F_squared_calc
 _refln_F_squared_meas
 _refln_F_squared_sigma
 _refln_observed_status
   3   1 -11        480.03        464.79       495.09 o
   0   0 -10         73.10         88.03       580.88 o
   2   0 -10       1158.66       1243.43       583.81 o
   4   0 -10       2330.28       2332.68       420.15 o
   6   0 -10        643.40        651.20       417.47 o
   1   1 -10        824.81        697.89       414.77 o
   3   1 -10        908.92        810.92       409.51 o
   5   1 -10        652.78        823.49       645.62 o
   0   2 -10        153.95         69.06       416.90 o
   2   2 -10         22.35         81.47       285.84 o
   4   2 -10        330.52        301.72       472.93 o
   6   2 -10        226.70       -369.76       412.54 o
   1   3 -10        126.68        213.60       405.95 o
   3   3 -10       1816.21       1672.03       298.69 o
   5   3 -10       1854.40       1663.76       297.38 o
   0   4 -10        689.65        498.12       419.65 o
   2   4 -10       1041.91        881.47       343.18 o
   4   4 -10        660.72        834.75       405.49 o
   6   4 -10       1637.01       1316.17       388.23 o
   1   5 -10        339.97        155.06       291.55 o
   3   5 -10        290.50         65.66       406.97 o
   5   5 -10        230.72        481.17       335.47 o
   0   6 -10        317.87        248.55       420.95 o
   2   6 -10        128.63        123.85       408.69 o
   4   6 -10        564.62        415.87       295.28 o
   6   6 -10         75.36        170.97       335.96 o
   1   7 -10        428.22        323.19       340.90 o
   3   7 -10       1776.59       1261.65       344.78 o
   5   7 -10       1882.86       1820.65       346.67 o
   2   8 -10        330.83        351.50       294.32 o
   4   8 -10       1849.59       1454.86       498.33 o
   1   9 -10          5.71       -126.98       337.22 o
   3   9 -10         70.11       -159.46       336.38 o
   5   9 -10       1119.82        757.69       304.45 o
   2  10 -10        117.42        -90.31       341.66 o
   4  10 -10        208.14        235.92       290.83 o
   3  11 -10       1720.47       1670.56       350.34 o
   1   1  -9        319.33        110.02       274.73 o
   3   1  -9        749.38        638.31       240.60 o
   5   1  -9        976.87        555.52       334.41 o
   7   1  -9       1206.85        878.12       337.57 o
   0   2  -9       1876.38       1736.54       350.54 o
   2   2  -9        793.07        591.30       335.82 o
   4   2  -9       3317.76       3156.48       342.56 o
   6   2  -9       2385.59       2236.50       338.66 o
   1   3  -9        537.17        461.31       334.53 o
   3   3  -9        484.55        324.20       236.66 o
   5   3  -9        764.41        285.90       333.44 o
   7   3  -9        540.18        130.08       295.46 o
   0   4  -9         81.50        -15.40       272.66 o
   2   4  -9        200.41        273.56       328.69 o
   4   4  -9        199.56        162.85       329.38 o
   6   4  -9         93.59         72.87       286.78 o
   1   5  -9        217.62         51.91       333.59 o
   3   5  -9        620.58        567.15       274.98 o
   5   5  -9       1274.51       1362.67       242.35 o
   7   5  -9        283.84        152.27       337.63 o
   0   6  -9       1343.85        916.79       344.32 o
   2   6  -9       2300.62       2239.93       286.88 o
   4   6  -9       1058.38        969.74       275.38 o
   6   6  -9       2580.91       2371.58       343.29 o
   1   7  -9        539.87        637.31       276.13 o
   3   7  -9        687.66        740.72       275.15 o
   5   7  -9        523.45        393.14       240.79 o
   7   7  -9        205.09        400.23       408.11 o
   0   8  -9        646.98        396.88       356.00 o
   2   8  -9          3.01        -71.02       273.95 o
   4   8  -9        335.20        239.73       276.22 o
   6   8  -9        420.68         14.74       340.63 o
   1   9  -9        872.09        751.49       281.45 o
   3   9  -9        821.81        786.19       337.80 o
   5   9  -9       2229.98       2459.49       340.23 o
   7   9  -9        730.42        880.76       501.45 o
   0  10  -9        695.22        545.14       453.40 o
   2  10  -9        707.45        640.27       242.18 o
   4  10  -9       3015.64       2478.13       351.85 o
   6  10  -9        741.28        208.55       414.93 o
   1  11  -9         38.19        281.12       398.95 o
   3  11  -9        626.88        542.60       289.26 o
   5  11  -9        176.99        255.37       334.06 o
   0  12  -9        459.00        557.25       832.88 o
   2  12  -9        159.77        158.96       410.38 o
   4  12  -9       2295.85       2395.09       300.47 o
   6  12  -9        257.71       -181.02       352.23 o
   1  13  -9        765.78        684.06       343.71 o
   3  13  -9       1255.99        967.62       415.53 o
   5  13  -9       1615.70        926.92       509.55 o
   2  14  -9        147.53        223.87       419.70 o
   4  14  -9        438.27        366.98       339.25 o
   3  15  -9        207.23        278.11       294.16 o
   0   0  -8       6255.60       6185.16       534.87 o
   2   0  -8       1275.87       1189.31       281.06 o
   4   0  -8        195.02         48.63       370.27 o
   6   0  -8       2060.27       1834.59       354.56 o
   8   0  -8       2210.93       1675.86       418.15 o
   1   1  -8       1270.79       1388.19       269.91 o
   3   1  -8        403.80        588.66       218.76 o
   5   1  -8       1566.01       1282.68       278.47 o
   7   1  -8       1409.57       1256.05       245.28 o
   0   2  -8        563.93        609.40       271.29 o
   2   2  -8        308.04        114.50       262.81 o
   4   2  -8        663.44        413.51       213.04 o
   6   2  -8        253.96        224.95       271.83 o
   8   2  -8        108.53       -104.36       333.49 o
   1   3  -8       2711.62       2922.72       242.85 o
   3   3  -8       1510.59       1601.70       308.64 o
   5   3  -8        210.90        225.25       232.64 o
   7   3  -8       2083.54       1434.23       249.43 o
   0   4  -8       1833.86       1700.16       343.17 o
   2   4  -8       1062.14       1056.11       223.08 o
   4   4  -8        872.11        980.41       222.07 o
   6   4  -8       3137.66       2760.47       345.14 o
   8   4  -8        635.72        295.19       308.55 o
   1   5  -8        854.18        778.25       269.65 o
   3   5  -8        832.56        880.30       219.92 o
   5   5  -8       1892.51       1751.06       242.81 o
   7   5  -8        299.42        248.04       314.35 o
   0   6  -8         74.21        182.99       327.62 o
   2   6  -8        511.27        308.04       188.99 o
   4   6  -8         38.73         99.27       330.44 o
   6   6  -8        224.67        249.76       328.18 o
   8   6  -8        229.20        -45.90       410.97 o
   1   7  -8        620.79        752.40       273.09 o
   3   7  -8       1245.70       1485.97       333.51 o
   5   7  -8       7400.39       7155.94       279.07 o
   7   7  -8        916.96        568.65       312.48 o
   0   8  -8        283.54        261.27       365.30 o
   2   8  -8       3133.07       3189.13       350.89 o
   4   8  -8       3256.55       3020.73       347.10 o
   6   8  -8       2610.95       2133.85       285.89 o
   1   9  -8       1446.54       1336.40       279.45 o
   3   9  -8       1429.26       1365.99       338.40 o
   5   9  -8         95.26        -47.24       329.40 o
   7   9  -8        313.17        574.79       281.32 o
   0  10  -8        972.87        850.15       293.39 o
   2  10  -8       1231.72       1045.82       392.50 o
   4  10  -8       1896.46       1704.10       336.88 o
   6  10  -8        149.97        105.08       282.44 o
   1  11  -8       2545.99       2480.34       354.43 o
   3  11  -8        582.61        411.72       332.33 o
   5  11  -8       1278.36       1316.43       279.91 o
   7  11  -8       1611.17       1293.72       318.18 o
   0  12  -8       2936.98       2811.70       298.98 o
   2  12  -8        814.81        760.34       276.83 o
   4  12  -8        528.39        438.87       277.82 o
   6  12  -8        777.56        622.79       294.63 o
   1  13  -8        721.60        396.94       336.37 o
   3  13  -8        680.68        248.83       336.39 o
   5  13  -8         60.52         72.33       328.93 o
   0  14  -8        798.58        971.10       716.29 o
   2  14  -8        495.83        355.74       337.58 o
   4  14  -8        564.44        835.72       333.43 o
   6  14  -8       1063.25        499.34       329.72 o
   1  15  -8       1644.34       1244.07       418.37 o
   3  15  -8        301.34        157.87       330.87 o
   5  15  -8       1450.84        996.72       297.75 o
   0  16  -8       1770.38       1663.55       526.36 o
   2  16  -8        353.65        337.23       292.10 o
   4  16  -8        607.74        612.86       290.59 o
   1  17  -8         92.83        127.25       334.54 o
   3  17  -8         42.23        163.79       410.96 o
   5  17  -8        107.41        167.78       358.65 o
   2  18  -8        520.99        323.83       344.76 o
   4  18  -8        225.91        385.80       395.16 o
  -1   1  -7       2252.13       2188.45       287.58 o
   1   1  -7       2214.23       2482.39       284.64 o
   3   1  -7       1299.86       1624.61       376.91 o
   5   1  -7        583.34        734.15       218.67 o
   7   1  -7       2417.72       1762.95       340.66 o
   9   1  -7        447.36        443.17       320.54 o
   0   2  -7       5712.35       5622.75       255.34 o
   2   2  -7       4108.84       3994.40       255.50 o
   4   2  -7       1897.02       1900.96       204.20 o
   6   2  -7       4635.80       4547.22       261.35 o
   8   2  -7       1452.50       1202.11       292.28 o
  -1   3  -7       1593.11       1455.92       283.50 o
   1   3  -7        547.47        640.49       193.48 o
   3   3  -7       1401.99       1465.64       272.64 o
   5   3  -7       1583.87       1686.22       227.59 o
   7   3  -7        652.97        680.20       269.47 o
   0   4  -7       1104.11       1151.34       275.29 o
   2   4  -7        104.74        121.12       218.65 o
   4   4  -7        174.23       -116.32       265.72 o
   6   4  -7        625.94        436.06       229.43 o
   8   4  -7        150.82        196.01       326.68 o
  -1   5  -7       1702.36       1626.36       508.49 o
   1   5  -7       3294.41       2854.99       286.07 o
   3   5  -7       1185.72       1219.63       224.51 o
   5   5  -7        983.81        977.73       194.38 o
   7   5  -7       1430.08       1383.71       239.90 o
   0   6  -7       5762.47       5641.45       276.56 o
   2   6  -7       1932.11       2279.29       275.76 o
   4   6  -7       3234.02       2927.45       281.21 o
   6   6  -7       1708.46       1854.35       274.67 o
   8   6  -7       1569.21       1075.13       297.88 o
   1   7  -7        722.24        616.11       223.11 o
   3   7  -7       1679.31       1814.07       273.97 o
   5   7  -7        102.24        -48.94       184.02 o
   7   7  -7       1519.59       1050.70       244.59 o
   0   8  -7       1121.38       1154.29       221.74 o
   2   8  -7       1620.12       1668.31       201.90 o
   4   8  -7       1173.09       1050.47       224.34 o
   6   8  -7        112.62        345.23       261.70 o
   8   8  -7        341.35        356.33       291.02 o
   1   9  -7       4240.46       4195.28       251.05 o
   3   9  -7        606.50        750.84       191.59 o
   5   9  -7       1354.08       1268.32       272.40 o
   7   9  -7       1565.12       1493.75       453.54 o
   0  10  -7       3416.27       3508.37       289.91 o
   2  10  -7        945.21        944.08       195.33 o
   4  10  -7        275.12        166.82       189.10 o
   6  10  -7       2423.37       1887.10       279.51 o
   8  10  -7       1048.02        995.29       729.85 o
   1  11  -7       1031.99        778.17       269.34 o
   3  11  -7        528.53        392.31       215.64 o
   5  11  -7        464.87        318.70       236.11 o
   7  11  -7        544.83        357.32       329.95 o
   0  12  -7        589.19        507.53       275.02 o
   2  12  -7        669.64        981.43       272.04 o
   4  12  -7         17.20       -151.30       268.04 o
   6  12  -7       1513.64       1185.83       248.27 o
   1  13  -7       2473.15       2376.85       255.06 o
   3  13  -7        171.89         60.95       232.95 o
   5  13  -7       2107.93       2107.30       427.69 o
   7  13  -7       1739.47       1605.59       298.86 o
   0  14  -7        328.37        528.20       575.83 o
   2  14  -7       3441.52       3444.15       347.03 o
   4  14  -7        878.17        473.40       277.07 o
   6  14  -7        961.50        689.41       334.53 o
   1  15  -7         99.99        179.75       268.67 o
   3  15  -7        578.76        328.73       239.25 o
   5  15  -7        397.66        530.19       278.70 o
   7  15  -7        230.77        -57.17       501.57 o
   0  16  -7        666.93        622.64       341.59 o
   2  16  -7        684.27        730.52       240.11 o
   4  16  -7        414.50        185.41       274.89 o
   6  16  -7        510.60        536.72       290.45 o
   1  17  -7       2292.32       2453.99       289.65 o
   3  17  -7       1479.23       1274.69       246.97 o
   5  17  -7       2447.03       2342.91       412.77 o
   0  18  -7        791.48        716.78       419.03 o
   2  18  -7        749.41        520.94       464.20 o
   4  18  -7        516.95        489.58       285.96 o
   1  19  -7        545.00        275.38       588.48 o
   3  19  -7        224.57        335.24       403.62 o
   5  19  -7         78.98       -151.33       348.98 o
   0  20  -7       1180.92       1038.42       446.54 o
   2  20  -7        771.08        469.12       416.53 o
   4  20  -7        670.88        181.60       345.13 o
   0   0  -6       3306.53       3349.48       426.07 o
   2   0  -6       2646.53       2655.88       335.55 o
   4   0  -6       3447.44       3525.35       409.11 o
   6   0  -6       9235.27       9171.16       349.76 o
   8   0  -6       1735.44       1324.23       340.47 o
  -1   1  -6        745.11        780.07       278.42 o
   1   1  -6       2330.23       2145.95       205.96 o
   3   1  -6       1633.51       1802.65       230.83 o
   5   1  -6       3957.59       4036.11       217.18 o
   7   1  -6       4548.96       3753.05       293.58 o
   9   1  -6        174.84        384.90       424.02 o
   0   2  -6       1086.35       1108.51       236.89 o
   2   2  -6       2415.08       2402.03       238.62 o
   4   2  -6       1027.88       1038.22       227.93 o
   6   2  -6       1033.29        794.42       214.97 o
   8   2  -6         91.50          0.64       232.47 o
  -1   3  -6       1683.21       1511.19       245.51 o
   1   3  -6       3922.28       4022.56       262.87 o
   3   3  -6       1371.44       1336.54       279.41 o
   5   3  -6       2829.41       2708.49       208.61 o
   7   3  -6       3264.52       3566.58       246.74 o
   9   3  -6        663.16        656.28       336.05 o
   0   4  -6       5672.14       5363.78       276.28 o
   2   4  -6       4480.90       4376.21       262.35 o
   4   4  -6       3336.02       3159.00       214.14 o
   6   4  -6         93.59        171.95       182.04 o
   8   4  -6       3857.40       3448.01       289.92 o
  -1   5  -6        633.62        605.13       278.61 o
   1   5  -6       5373.90       5236.36       279.47 o
   3   5  -6       1640.57       1450.67       205.76 o
   5   5  -6        191.67        132.73       259.21 o
   7   5  -6        514.62        179.90       234.84 o
   9   5  -6        476.22        563.03       332.91 o
   0   6  -6       1591.40       1656.66       284.09 o
   2   6  -6        525.38        539.29       222.35 o
   4   6  -6         52.35         66.36       216.30 o
   6   6  -6        195.02        151.68       184.46 o
   8   6  -6         82.28        122.51       366.18 o
  -1   7  -6        485.88        557.44       615.29 o
   1   7  -6       9924.67       9555.26       410.83 o
   3   7  -6       9151.02       8824.13       262.69 o
   5   7  -6        780.20        610.58       216.71 o
   7   7  -6       2013.25       2040.12       341.00 o
   0   8  -6       9684.61       9429.98       349.61 o
   2   8  -6       5521.59       5854.89       307.67 o
   4   8  -6       1833.18       1955.35       201.25 o
   6   8  -6        528.90        387.59       263.70 o
   8   8  -6       1991.68       1802.85       294.61 o
   1   9  -6        777.63        652.47       224.19 o
   3   9  -6       1156.51       1312.07       228.27 o
   5   9  -6        163.89        246.02       260.15 o
   7   9  -6        357.89        345.04       230.33 o
   0  10  -6        478.35        307.84       296.17 o
   2  10  -6       5832.11       5852.86       364.32 o
   4  10  -6        560.19        290.14       188.72 o
   6  10  -6        102.79         80.26       228.90 o
   8  10  -6        443.76        298.04       332.37 o
  -1  11  -6       2966.40       2636.55       819.85 o
   1  11  -6       2901.39       3032.10       286.60 o
   3  11  -6       1890.72       1876.08       203.85 o
   5  11  -6       2088.24       1837.00       198.80 o
   7  11  -6       1260.84       1460.19       240.77 o
   0  12  -6       1177.77        965.74       273.57 o
   2  12  -6       2119.97       2225.87       204.04 o
   4  12  -6        967.23        759.73       266.78 o
   6  12  -6       3488.17       3610.24       278.41 o
   8  12  -6        607.18        452.93       341.84 o
  -1  13  -6        220.96        206.21       405.44 o
   1  13  -6        228.10         80.39       219.08 o
   3  13  -6        390.91        283.67       269.30 o
   5  13  -6        191.77        268.11       266.51 o
   7  13  -6        149.78        188.48       282.78 o
   0  14  -6       1266.73       1411.58       481.06 o
   2  14  -6       1624.01       1492.90       275.97 o
   4  14  -6        118.60         -5.93       267.72 o
   6  14  -6       1349.14       1101.29       238.30 o
  -1  15  -6       2248.29       2324.99       441.96 o
   1  15  -6       3217.79       3588.73       351.33 o
   3  15  -6       1003.45       1130.52       329.52 o
   5  15  -6       2300.28       2144.94       244.10 o
   7  15  -6       1989.94       1303.16       413.17 o
   0  16  -6        434.68        421.54       278.57 o
   2  16  -6       2790.75       2734.97       342.32 o
   4  16  -6       1339.53       1161.30       276.33 o
   6  16  -6       1657.18       1347.93       412.15 o
  -1  17  -6        100.03         31.50       408.05 o
   1  17  -6        322.25         72.25       238.50 o
   3  17  -6        984.42        836.36       334.14 o
   5  17  -6         23.40         16.85       235.11 o
   0  18  -6       2660.35       2632.10       353.97 o
   2  18  -6        956.70        863.80       240.07 o
   4  18  -6        338.68        432.32       230.19 o
   6  18  -6         57.43        145.66       333.75 o
  -1  19  -6       1135.56       1275.90       459.31 o
   1  19  -6       1578.30       1464.88       358.49 o
   3  19  -6       1893.69       1539.36       248.93 o
   5  19  -6        330.75        331.46       334.27 o
   0  20  -6        188.46         77.55       406.90 o
   2  20  -6       1560.94       1151.80       412.10 o
   4  20  -6        276.38        -24.14       289.59 o
  -1  21  -6         64.50        137.82       411.07 o
   1  21  -6        192.48        188.53       331.92 o
   3  21  -6        189.53         75.12       291.91 o
   0  22  -6        321.09        469.96       341.14 o
   2  22  -6       2120.19       1870.07       601.02 o
  -1   1  -5       2084.19       1937.38       249.66 o
   1   1  -5       4464.05       4016.12       241.56 o
   3   1  -5       2808.66       2798.64       208.39 o
   5   1  -5       2700.73       2563.87       234.43 o
   7   1  -5        296.15        193.14       241.59 o
   9   1  -5       1426.15        865.73       340.67 o
   0   2  -5       2617.95       2313.75       219.06 o
   2   2  -5      10538.59       9841.31       572.31 o
   4   2  -5       8209.84       7735.32       248.58 o
   6   2  -5        984.55        956.68       219.66 o
   8   2  -5       3156.13       3090.23       286.92 o
  -1   3  -5         31.22        -43.12       216.96 o
   1   3  -5       8814.57       8837.70       287.62 o
   3   3  -5        361.10        182.11       160.18 o
   5   3  -5        908.72       1121.14       271.12 o
   7   3  -5       1194.61        957.65       210.14 o
   9   3  -5        522.68        537.49       288.29 o
   0   4  -5        166.24        149.01       218.68 o
   2   4  -5       2241.06       2292.39       242.73 o
   4   4  -5         25.80         16.76       149.55 o
   6   4  -5        532.57        570.49       216.42 o
   8   4  -5        203.45       -114.92       234.61 o
  -1   5  -5       2088.17       2007.63       273.44 o
   1   5  -5       5105.08       4722.46       239.14 o
   3   5  -5       2931.79       2940.63       184.03 o
   5   5  -5        304.23        566.45       188.33 o
   7   5  -5       2731.87       2670.20       244.21 o
   9   5  -5        777.48        645.76       291.37 o
   0   6  -5       4234.40       4046.97       234.63 o
   2   6  -5       6612.87       6329.34       224.37 o
   4   6  -5       3699.03       3611.92       247.43 o
   6   6  -5       1562.35       1601.78       223.05 o
   8   6  -5       3315.03       2691.78       305.21 o
  -1   7  -5        438.25        563.79       611.55 o
   1   7  -5       2140.24       1950.32       182.23 o
   3   7  -5        991.90       1079.49       221.04 o
   5   7  -5       1910.29       1959.22       229.78 o
   7   7  -5        478.42        120.97       328.41 o
   9   7  -5        137.66        196.31       333.54 o
   0   8  -5        570.13        520.49       278.78 o
   2   8  -5       1592.34       1550.64       195.69 o
   4   8  -5        133.64         70.00       217.45 o
   6   8  -5        638.55        464.60       214.54 o
   8   8  -5        629.03        652.90       234.73 o
  -1   9  -5       3193.84       3164.06       452.32 o
   1   9  -5       3394.31       3470.95       227.83 o
   3   9  -5       8185.03       8467.42       283.47 o
   5   9  -5       1253.40       1208.27       223.05 o
   7   9  -5       1086.51        951.20       271.79 o
   0  10  -5       1203.14       1270.46       231.77 o
   2  10  -5      11751.11      11881.67       728.36 o
   4  10  -5       2207.55       2024.26       230.75 o
   6  10  -5       1108.03       1317.49       298.23 o
   8  10  -5       1019.68       1059.87       287.76 o
  -1  11  -5        527.53        443.64       331.53 o
   1  11  -5       1793.96       1772.82       237.81 o
   3  11  -5        200.42        299.14       266.72 o
   5  11  -5       1185.85       1165.35       188.91 o
   7  11  -5        120.36        155.41       229.90 o
   0  12  -5        507.79        659.56       269.49 o
   2  12  -5       3444.60       3586.98       248.55 o
   4  12  -5       1574.51       1555.27       198.29 o
   6  12  -5       1339.40        845.27       329.44 o
   8  12  -5        146.74        -47.71       330.78 o
  -1  13  -5       1131.84       1261.15       283.48 o
   1  13  -5       4157.14       4011.01       368.90 o
   3  13  -5       7149.81       7276.24       259.70 o
   5  13  -5       1021.17       1114.48       190.44 o
   7  13  -5        743.82        639.02       236.60 o
   0  14  -5       2355.66       2530.69       411.92 o
   2  14  -5       1136.28       1173.81       226.70 o
   4  14  -5       2164.49       2269.25       228.33 o
   6  14  -5        307.62        235.06       232.93 o
   8  14  -5        609.08        254.79       352.81 o
  -1  15  -5        112.79         93.27       259.34 o
   1  15  -5        502.26        600.58       267.49 o
   3  15  -5         59.76         44.34       213.38 o
   5  15  -5         20.54       -123.26       328.05 o
   7  15  -5        364.61        593.65       480.31 o
  -2  16  -5        806.82        846.17       513.08 o
   0  16  -5       1836.46       2027.81       280.23 o
   2  16  -5        876.60        902.96       267.00 o
   4  16  -5       1606.79       1782.02       239.36 o
   6  16  -5        611.49        523.70       267.58 o
  -1  17  -5        918.40        916.20       340.80 o
   1  17  -5       2113.03       2086.54       283.75 o
   3  17  -5       4020.33       4408.55       346.60 o
   5  17  -5        895.10       1077.80       235.72 o
   7  17  -5       2201.78       1494.17       563.26 o
  -2  18  -5        754.67        793.96       417.72 o
   0  18  -5        699.77        701.09       333.49 o
   2  18  -5       1063.65        870.61       277.02 o
   4  18  -5        968.01        681.46       240.04 o
   6  18  -5       1405.86       1538.57       289.96 o
  -1  19  -5        559.89        548.42       337.77 o
   1  19  -5         31.97        102.56       325.76 o
   3  19  -5         91.90        173.90       270.38 o
   5  19  -5         80.18        100.75       327.67 o
  -2  20  -5        434.13        418.40       411.14 o
   0  20  -5        879.78        765.69       279.40 o
   2  20  -5       1913.33       1993.18       245.89 o
   4  20  -5        118.58         16.08       285.28 o
   6  20  -5        750.55        826.58       423.27 o
  -1  21  -5       1189.98       1049.85       343.29 o
   1  21  -5       1158.20        997.57       242.79 o
   3  21  -5       2480.45       2008.61       344.26 o
   5  21  -5        732.38        577.67       337.43 o
   0  22  -5        670.89        691.13       334.93 o
   2  22  -5        373.26        548.89       399.82 o
   4  22  -5        489.97        -77.34       338.08 o
  -1  23  -5          1.13        -42.43       459.37 o
   1  23  -5        157.53         43.04       335.43 o
   3  23  -5        142.91         60.03       331.46 o
   2  24  -5       2169.92       1912.20       305.51 o
  -6   0  -4        328.77        291.90       480.25 o
   0   0  -4       4761.80       4599.01       434.86 o
   2   0  -4      26364.48      25441.78       556.19 o
   4   0  -4      15440.72      15262.11       464.42 o
   6   0  -4        392.29        249.45       269.09 o
   8   0  -4        669.30        732.81       464.48 o
  -7   1  -4         34.01        -28.68       583.50 o
  -5   1  -4       1192.56       1020.85       480.75 o
  -1   1  -4        207.09        115.58       194.30 o
   1   1  -4       2468.98       2369.09       282.75 o
   3   1  -4      14570.92      14369.68       298.36 o
   5   1  -4      11604.38      11506.55       301.63 o
   7   1  -4        551.98        615.77       259.48 o
   9   1  -4       1318.80        686.55       339.52 o
  -6   2  -4        479.36        246.08       484.93 o
   0   2  -4       2450.10       2323.11       246.12 o
   2   2  -4       1732.71       1851.47       200.00 o
   4   2  -4         80.44         86.91       182.28 o
   6   2  -4        895.76        780.96       222.47 o
   8   2  -4        250.47        110.54       231.29 o
  -7   3  -4        363.27        236.10       592.72 o
  -5   3  -4        438.91        480.75       476.07 o
  -1   3  -4       2628.29       2360.58       242.37 o
   1   3  -4       1872.53       1599.91       199.80 o
   3   3  -4      11070.46      10951.16       270.33 o
   5   3  -4       2559.93       2469.87       210.29 o
   7   3  -4        150.47        134.10       213.01 o
   9   3  -4       2013.40       1466.00       299.61 o
  -6   4  -4       1705.55       1739.95       496.15 o
  -4   4  -4       5042.32       4909.00       448.21 o
   0   4  -4       4597.61       3929.44       255.05 o
   2   4  -4       5870.96       5605.80       260.84 o
   4   4  -4       3176.08       3229.86       242.61 o
   6   4  -4       3768.34       3828.88       241.88 o
   8   4  -4        668.98        692.52       234.29 o
  -7   5  -4        813.72        622.46       593.53 o
  -5   5  -4        809.55        693.29       340.60 o
  -1   5  -4        230.74         68.20       261.64 o
   1   5  -4       1027.62       1031.63       255.66 o
   3   5  -4        739.65        569.13       195.35 o
   5   5  -4       1432.95       1455.62       199.49 o
   7   5  -4       1330.09       1234.13       215.50 o
   9   5  -4        667.33        352.30       613.27 o
  -6   6  -4         14.76         66.90       526.01 o
  -4   6  -4        574.18        577.57       380.44 o
   0   6  -4        705.83        637.50       200.97 o
   2   6  -4        278.81        299.99       168.58 o
   4   6  -4       2212.25       2429.39       224.23 o
   6   6  -4         35.27         50.44       186.06 o
   8   6  -4          1.99       -122.33       229.22 o
  -5   7  -4       1607.93       1355.84       354.25 o
  -1   7  -4       1296.51       1051.53       440.16 o
   1   7  -4       8730.12       8349.49       281.59 o
   3   7  -4       6198.39       6047.72       347.27 o
   5   7  -4       3012.78       3103.77       215.38 o
   7   7  -4       6168.67       5775.66       298.48 o
   9   7  -4        173.77        264.80       290.92 o
  -6   8  -4       1122.96       1257.39       585.55 o
  -4   8  -4        442.59        427.63       376.82 o
   0   8  -4       2375.27       2215.43       211.68 o
   2   8  -4      12915.92      12851.04       360.33 o
   4   8  -4       1907.02       1915.60       210.42 o
   6   8  -4       2327.78       2183.19       226.30 o
   8   8  -4       2982.88       2855.24       284.18 o
  -5   9  -4        613.68        654.88       472.96 o
  -1   9  -4       2388.97       2120.98       293.48 o
   1   9  -4       4128.80       4061.94       206.51 o
   3   9  -4         19.59        142.84       150.60 o
   5   9  -4        958.83        855.93       223.51 o
   7   9  -4        102.92         28.59       269.08 o
   9   9  -4        296.03        151.83       292.44 o
  -6  10  -4        322.35        335.73       410.61 o
  -4  10  -4       3840.05       3732.16       500.20 o
   0  10  -4       2210.84       2058.63       212.09 o
   2  10  -4       1130.52       1146.08       194.37 o
   4  10  -4        308.71        386.08       222.55 o
   6  10  -4        302.34        123.88       213.10 o
   8  10  -4        451.32        282.06       399.50 o
  -5  11  -4       3156.45       2927.95       497.27 o
  -1  11  -4       2591.79       2656.30       338.92 o
   1  11  -4       1833.06       1882.19       233.66 o
   3  11  -4       7726.05       7513.41       250.31 o
   5  11  -4       2999.76       2847.72       209.75 o
   7  11  -4        284.35        480.85       327.13 o
  -6  12  -4        256.69        572.34       584.37 o
  -4  12  -4       2985.74       2652.63       354.69 o
  -2  12  -4       2664.97       2706.55       498.33 o
   0  12  -4        321.84        154.04       199.41 o
   2  12  -4       3170.25       2973.03       240.85 o
   4  12  -4       5913.53       5743.81       258.90 o
   6  12  -4        420.66        590.52       231.60 o
   8  12  -4        748.53        681.24       418.44 o
  -5  13  -4        238.11        109.85       574.14 o
  -1  13  -4        556.23        592.57       273.95 o
   1  13  -4        906.88        955.24       228.07 o
   3  13  -4       1213.45       1252.35       223.22 o
   5  13  -4        170.62        195.25       184.10 o
   7  13  -4        159.03        122.64       270.66 o
  -4  14  -4        359.35         49.00       338.85 o
  -2  14  -4       1123.49       1245.51       341.30 o
   0  14  -4       1316.18       1684.15       400.01 o
   2  14  -4       1684.54       1442.19       202.63 o
   4  14  -4       3973.98       3929.48       279.87 o
   6  14  -4         11.89        114.34       264.48 o
   8  14  -4        212.52         93.33       336.41 o
  -5  15  -4        749.90        593.97       417.91 o
  -1  15  -4        691.26        937.63       272.29 o
   1  15  -4       1028.76        992.20       198.49 o
   3  15  -4      12100.00      11330.43       267.78 o
   5  15  -4       1406.92       1402.35       344.09 o
   7  15  -4        697.76        663.65       284.61 o
  -2  16  -4        385.53        509.97       358.41 o
   0  16  -4       1478.61       1433.21       230.84 o
   2  16  -4       2061.12       2064.36       233.64 o
   4  16  -4       5736.44       5496.91       524.42 o
   6  16  -4        763.74        549.34       237.05 o
  -5  17  -4        217.62        201.63       414.60 o
  -3  17  -4        243.16        160.14       470.52 o
  -1  17  -4        115.86         30.38       261.86 o
   1  17  -4        622.22        406.42       263.80 o
   3  17  -4         83.79         66.05       245.49 o
   5  17  -4        261.90        144.06       329.67 o
   7  17  -4         78.17        241.28       327.18 o
  -2  18  -4       2058.26       1938.14       353.13 o
   0  18  -4        680.86        523.95       189.92 o
   2  18  -4       1081.05        852.01       218.93 o
   4  18  -4       1223.58       1111.88       273.79 o
   6  18  -4       1076.64       1028.24       331.06 o
  -3  19  -4       1804.44       1806.27       518.13 o
  -1  19  -4       2441.67       2573.11       350.74 o
   1  19  -4       2637.77       2697.40       486.24 o
   3  19  -4       2437.31       2118.03       279.73 o
   5  19  -4       1992.58       1757.45       280.87 o
  -2  20  -4        786.25        654.68       337.94 o
   0  20  -4       2139.75       1970.95       344.69 o
   2  20  -4       1129.21       1159.86       477.88 o
   4  20  -4         54.66        109.45       232.31 o
   6  20  -4       1194.89        916.50       340.37 o
  -3  21  -4         71.95         25.38       501.26 o
  -1  21  -4        395.51        251.88       238.08 o
   1  21  -4         85.89        215.57       233.23 o
   3  21  -4        192.83       -237.81       237.81 o
   5  21  -4       1144.80       1062.30       290.61 o
  -2  22  -4        423.70        414.69       411.27 o
   0  22  -4        826.74        628.09       336.44 o
   2  22  -4       3467.25       3139.81       498.39 o
   4  22  -4       1051.21        464.80       349.92 o
  -1  23  -4       1709.14       1616.49       348.43 o
   1  23  -4       3471.24       3861.52       352.92 o
   3  23  -4       1253.91        721.84       415.16 o
   0  24  -4        142.46        -40.34       409.50 o
   2  24  -4        142.15        100.01       331.43 o
   1  25  -4        512.51        300.53       417.42 o
  -7   1  -3        943.72        811.39       410.69 o
  -5   1  -3        830.93        855.48       274.08 o
  -3   1  -3       6208.73       5735.61       324.59 o
  -1   1  -3       8691.27       7516.67       395.40 o
   1   1  -3       3345.37       3148.74       264.83 o
   3   1  -3       4549.09       4529.33       226.42 o
   5   1  -3       3299.44       3348.98       320.52 o
   7   1  -3        817.18       1182.76       265.48 o
   9   1  -3        638.39        230.27       334.90 o
  -6   2  -3        646.99        621.01       336.52 o
  -4   2  -3       3095.65       2934.29       268.71 o
   0   2  -3        558.11        331.62       216.96 o
   2   2  -3      16877.64      16528.60       505.50 o
   4   2  -3       6910.07       6791.71       284.56 o
   6   2  -3       5100.83       5072.14       228.86 o
   8   2  -3        928.38        436.28       275.00 o
  -7   3  -3        704.17        601.85       451.43 o
  -5   3  -3        815.24        865.59       274.35 o
  -3   3  -3       1484.48       1238.00       341.16 o
  -1   3  -3       5619.54       4754.38       310.31 o
   1   3  -3        282.46        349.05       265.92 o
   3   3  -3      12726.46      12646.62       346.40 o
   5   3  -3       2149.86       2152.95       196.00 o
   7   3  -3        421.03        742.68       206.83 o
   9   3  -3        551.83        702.67       330.59 o
  -6   4  -3        521.42        446.53       335.97 o
  -4   4  -3        158.67        160.73       326.72 o
  -2   4  -3       3867.35       3851.98       316.09 o
   0   4  -3       3270.51       3282.46       299.30 o
   2   4  -3        963.11       1008.79       215.87 o
   4   4  -3       4530.75       4194.86       229.81 o
   6   4  -3        150.25        880.26       229.40 o
   8   4  -3       1005.99        729.01       237.49 o
  -7   5  -3        308.52        524.82       470.60 o
  -5   5  -3       1352.44       1334.81       324.23 o
  -3   5  -3       8262.70       7865.44       423.70 o
  -1   5  -3       2319.20       2104.74       699.27 o
   1   5  -3       8349.37       7916.70       419.31 o
   3   5  -3      10107.13      10482.56       268.40 o
   5   5  -3       4558.63       4507.56       296.63 o
   7   5  -3        624.07        467.76       259.04 o
   9   5  -3        256.46        285.30       288.12 o
  -6   6  -3       2859.81       3129.52       497.08 o
  -4   6  -3       3155.79       2742.85       312.67 o
  -2   6  -3       4608.93       4072.44       304.00 o
   0   6  -3       4940.71       4494.81       280.49 o
   2   6  -3       2265.44       2100.24       231.74 o
   4   6  -3      14374.10      14101.33       502.98 o
   6   6  -3       2823.99       2837.99       207.22 o
   8   6  -3        951.47        810.79       237.06 o
  -7   7  -3        169.69       -219.71       587.11 o
  -5   7  -3       1508.36       1343.31       385.80 o
  -3   7  -3       1885.63       1877.92       302.38 o
  -1   7  -3        514.28        492.27       299.03 o
   1   7  -3       2363.22       2275.58       237.03 o
   3   7  -3       1173.87       1219.92       200.77 o
   5   7  -3       1652.98       1724.46       206.10 o
   7   7  -3        916.19        894.11       271.23 o
   9   7  -3        103.27        143.57       331.99 o
  -6   8  -3        150.18        333.49       468.59 o
  -4   8  -3       1443.29       1620.62       284.05 o
  -2   8  -3       2591.52       2619.34       261.29 o
   0   8  -3       1477.17       1375.24       217.36 o
   2   8  -3       1512.55       1367.90       212.50 o
   4   8  -3       2377.03       2468.59       179.98 o
   6   8  -3       1013.45       1261.33       312.04 o
   8   8  -3         34.33       -237.44       267.34 o
  -7   9  -3        651.51        454.32       421.27 o
  -5   9  -3       1964.88       2281.24       478.63 o
  -3   9  -3       4581.37       4252.50       325.63 o
  -1   9  -3       6267.75       6094.72       358.29 o
   1   9  -3       5002.62       4629.72       424.55 o
   3   9  -3       3802.59       3580.54       217.21 o
   5   9  -3       5078.11       4960.67       229.62 o
   7   9  -3        690.14        832.83       271.68 o
   9   9  -3        640.25        492.10       295.80 o
  -6  10  -3        361.48        412.67       474.33 o
  -4  10  -3       2316.25       2371.58       296.64 o
  -2  10  -3      12222.80      11677.23       367.00 o
   0  10  -3       2883.50       2514.62       258.34 o
   2  10  -3        952.02        895.47       229.55 o
   4  10  -3       5536.65       5478.73       263.44 o
   6  10  -3       1470.01       1459.32       228.02 o
   8  10  -3       1372.83        970.05       336.36 o
  -7  11  -3        135.61         -2.12       497.71 o
  -5  11  -3          0.47        -74.19       468.84 o
  -3  11  -3        807.56       1083.82       385.80 o
  -1  11  -3         41.29         34.89       215.64 o
   1  11  -3        565.78        504.42       189.53 o
   3  11  -3       2035.90       1936.55       230.39 o
   5  11  -3        499.64        523.93       221.38 o
   7  11  -3        605.58        708.46       235.78 o
  -6  12  -3        172.63       -247.83       576.01 o
  -4  12  -3       1348.08       1323.61       276.69 o
  -2  12  -3       2107.75       2061.76       214.34 o
   0  12  -3        335.16        244.00       180.26 o
   2  12  -3        700.76        676.89       181.21 o
   4  12  -3       1900.08       1953.57       200.31 o
   6  12  -3        674.50        703.44       296.89 o
   8  12  -3        956.11       1028.91       286.10 o
  -5  13  -3       1272.28       1367.93       475.08 o
  -3  13  -3       4931.23       4845.96       294.37 o
  -1  13  -3       5386.61       5495.15       328.62 o
   1  13  -3        809.35        781.60       220.76 o
   3  13  -3       4849.11       4997.96       361.29 o
   5  13  -3       2910.63       2840.91       231.78 o
   7  13  -3        714.73        610.64       275.25 o
  -6  14  -3        237.24        445.59       411.11 o
  -4  14  -3       2823.84       2673.49       429.78 o
  -2  14  -3       1333.18       1364.83       199.78 o
   0  14  -3       3183.04       3328.47       426.76 o
   2  14  -3       4925.30       4852.51       233.66 o
   4  14  -3       2004.01       1892.04       231.02 o
   6  14  -3       1150.81       1283.17       269.97 o
   8  14  -3        363.81        193.14       292.98 o
  -5  15  -3        167.92        300.01       334.92 o
  -3  15  -3        801.72        855.68       223.57 o
  -1  15  -3        242.73        200.89       189.34 o
   1  15  -3         61.68        202.86       188.50 o
   3  15  -3        560.63        373.55       224.82 o
   5  15  -3        182.69        299.83       182.35 o
   7  15  -3         45.79       -207.96       330.55 o
  -6  16  -3        325.75        -83.98       508.06 o
  -4  16  -3       1414.85       1480.46       331.57 o
  -2  16  -3       1173.77       1336.29       273.82 o
   0  16  -3        803.60       1007.75       267.32 o
   2  16  -3       1055.42        977.48       196.41 o
   4  16  -3       3177.48       2620.39       258.17 o
   6  16  -3        486.83        577.91       269.44 o
  -5  17  -3        581.70         33.85       414.29 o
  -3  17  -3       1646.30       1616.36       242.35 o
  -1  17  -3       1671.33       1895.09       277.75 o
   1  17  -3       2125.02       2545.40       401.13 o
   3  17  -3       7241.79       6842.73       235.65 o
   5  17  -3       2596.90       2218.31       282.67 o
   7  17  -3        590.99        578.00       410.44 o
  -4  18  -3        823.78        525.56       255.43 o
  -2  18  -3        782.63        722.61       276.69 o
   0  18  -3       2364.16       2382.55       209.31 o
   2  18  -3       1567.61       1422.62       221.70 o
   4  18  -3       2698.01       2577.24       250.84 o
   6  18  -3        335.10        550.32       402.66 o
  -5  19  -3         12.49       -412.54       589.98 o
  -3  19  -3        220.45        230.93       233.43 o
  -1  19  -3         46.83        109.78       267.54 o
   1  19  -3        149.90        179.94       246.92 o
   3  19  -3        336.49        417.47       349.36 o
   5  19  -3         19.25        175.51       266.57 o
  -4  20  -3        533.67        503.95       316.61 o
  -2  20  -3       2140.37       2167.68       349.02 o
   0  20  -3        480.92        585.03       275.24 o
   2  20  -3       1491.32       1764.70       339.35 o
   4  20  -3       2561.93       2539.42       280.96 o
   6  20  -3        782.37        536.98       333.27 o
  -3  21  -3       1420.25       1202.47       417.40 o
  -1  21  -3       1716.79       1823.29       342.52 o
   1  21  -3       1886.77       2067.25       368.00 o
   3  21  -3        562.10        428.19       237.54 o
   5  21  -3       2606.17       2466.42       347.33 o
  -2  22  -3       1120.40       1103.05       411.71 o
   0  22  -3        767.12        598.53       335.68 o
   2  22  -3         77.72        -22.60       270.78 o
   4  22  -3        252.12        147.78       331.97 o
  -3  23  -3         34.35        -61.94       338.25 o
  -1  23  -3        163.98        136.14       406.02 o
   1  23  -3        186.61        179.54       271.70 o
   3  23  -3         74.65         14.34       403.19 o
   5  23  -3        322.76         -6.46       457.18 o
  -2  24  -3       1665.53       1250.27       423.75 o
   0  24  -3       1561.10       1650.57       296.64 o
   2  24  -3        874.50        907.30       291.87 o
   4  24  -3       1028.82       1015.37       582.56 o
  -1  25  -3       1003.06        755.79       343.26 o
   1  25  -3        592.21        572.56       334.16 o
   3  25  -3       1753.94       1118.72       350.03 o
   0  26  -3        192.11        330.87       342.06 o
   2  26  -3        719.33        355.58       462.98 o
  -8   0  -2        965.79        749.96       593.22 o
  -6   0  -2       2203.14       2284.98       405.06 o
  -4   0  -2       5365.75       4903.39       401.13 o
  -2   0  -2      16550.79      14681.23       680.88 o
   0   0  -2       4152.39       4319.08       457.31 o
   2   0  -2      61446.72      62234.70       974.22 o
   4   0  -2       6396.29       6055.35       410.17 o
   6   0  -2       3326.53       3354.03       406.12 o
   8   0  -2        971.53       1067.11       327.75 o
  -7   1  -2        820.73        742.68       338.93 o
  -5   1  -2       2285.53       2205.03       294.17 o
  -3   1  -2         13.03        -13.06       245.03 o
   1   1  -2       5360.93       5249.74       340.99 o
   3   1  -2      17153.03      17568.47       359.87 o
   5   1  -2       2512.89       2483.39       203.62 o
   7   1  -2        926.39        864.02       194.07 o
   9   1  -2        293.18        516.54       285.36 o
  -8   2  -2        258.60        384.10       336.21 o
  -6   2  -2        451.45        369.52       219.83 o
  -4   2  -2        993.84       1033.60       232.62 o
  -2   2  -2        482.00        501.78       298.40 o
   0   2  -2        619.40        639.65       323.75 o
   2   2  -2       9554.87       9607.02       371.68 o
   4   2  -2       3337.42       3208.36       231.03 o
   6   2  -2        467.22        189.73       272.60 o
   8   2  -2        688.29        522.57       237.10 o
  -7   3  -2        386.23        448.17       275.39 o
  -5   3  -2       3434.18       3484.57       304.16 o
  -3   3  -2       8319.77       8198.37       373.60 o
  -1   3  -2       1148.65       1370.43       414.10 o
   1   3  -2       2132.82       2038.14       276.08 o
   3   3  -2       2567.90       2411.17       207.13 o
   5   3  -2       4809.52       4596.33       224.84 o
   7   3  -2       3427.67       3443.50       211.31 o
   9   3  -2        518.11        703.58       418.44 o
  -8   4  -2       1451.76       1177.74       424.13 o
  -6   4  -2       1371.52       1319.06       291.60 o
  -4   4  -2       2603.20       2537.58       252.91 o
  -2   4  -2      18685.59      18916.83       605.57 o
   0   4  -2      11910.29      11769.85       908.85 o
   2   4  -2       4567.35       4299.39       240.32 o
   4   4  -2       6192.83       5962.93       222.81 o
   6   4  -2       4627.17       4681.77       256.83 o
   8   4  -2        835.44        736.86       331.39 o
  -7   5  -2        374.00        118.38       369.67 o
  -5   5  -2        277.99        175.68       219.46 o
  -3   5  -2        665.18        887.40       271.21 o
  -1   5  -2      25790.40      25169.90       738.56 o
   1   5  -2       1797.95       1881.13       256.01 o
   3   5  -2        184.41        158.16       182.80 o
   5   5  -2       3095.21       2743.92       221.14 o
   7   5  -2        266.72        197.29       212.92 o
   9   5  -2        132.71        268.04       285.85 o
  -8   6  -2        100.70        -91.37       437.53 o
  -6   6  -2         27.24        105.80       328.16 o
  -4   6  -2       2025.25       2017.57       260.09 o
  -2   6  -2        245.00        179.50       261.24 o
   0   6  -2       8174.09       8107.27       544.03 o
   2   6  -2        616.26        554.49       215.55 o
   4   6  -2       1873.89       1873.99       201.83 o
   6   6  -2        510.67        469.43       219.77 o
   8   6  -2        173.43         30.43       271.87 o
  -7   7  -2        792.70        590.29       281.09 o
  -5   7  -2        556.84        543.09       271.38 o
  -3   7  -2       5377.64       5079.10       247.75 o
  -1   7  -2      30205.46      28799.44       641.68 o
   1   7  -2        817.86        933.40       219.23 o
   3   7  -2       1972.68       1882.87       219.70 o
   5   7  -2      12190.45      12662.21       342.65 o
   7   7  -2        389.95        177.76       463.64 o
   9   7  -2        993.08       1052.02       336.86 o
  -6   8  -2        372.27        305.53       364.13 o
  -4   8  -2       2354.39       2545.76       248.60 o
  -2   8  -2      19490.45      18820.24       356.00 o
   0   8  -2      18478.23      17556.31      1430.37 o
   2   8  -2         50.51        -15.72       207.87 o
   4   8  -2      12615.14      12312.55       522.43 o
   6   8  -2       3776.99       3839.27       336.61 o
   8   8  -2        437.67        353.21       233.03 o
  -7   9  -2       1310.52       1312.79       420.09 o
  -5   9  -2       4322.05       4145.65       329.50 o
  -3   9  -2       4131.91       3878.25       214.35 o
  -1   9  -2       1136.58       1114.73       214.94 o
   1   9  -2       1415.57       1169.34       265.47 o
   3   9  -2        590.68        505.10       194.16 o
   5   9  -2       1924.13       1919.54       277.24 o
   7   9  -2        207.80         75.89       234.11 o
  -6  10  -2        631.54        510.95       278.78 o
  -4  10  -2        180.28        227.60       219.79 o
  -2  10  -2       6382.03       6149.54       231.35 o
   0  10  -2       4700.72       4727.55       275.88 o
   2  10  -2          9.18        -43.23       170.22 o
   4  10  -2       1736.91       1756.98       170.27 o
   6  10  -2       1118.52        700.20       267.36 o
   8  10  -2        340.71        359.35       327.18 o
  -7  11  -2       1600.76       1286.71       342.32 o
  -5  11  -2        942.38        938.18       239.10 o
  -3  11  -2       7468.15       7496.00       292.46 o
  -1  11  -2       3691.92       3304.99       170.45 o
   1  11  -2       3735.66       3413.41       332.02 o
   3  11  -2       4146.44       4107.10       240.13 o
   5  11  -2       3576.95       3708.91       217.35 o
   7  11  -2       1867.75       1813.04       242.71 o
  -6  12  -2       1535.71       1415.09       271.52 o
  -4  12  -2       2970.11       3025.98       248.91 o
  -2  12  -2        771.31        680.98       197.45 o
   0  12  -2       1994.21       1918.39       265.91 o
   2  12  -2       5686.30       5488.52       211.58 o
   4  12  -2       2216.67       2136.29       204.86 o
   6  12  -2       2616.44       2153.44       275.79 o
   8  12  -2        603.13        591.91       291.29 o
  -7  13  -2        455.58        287.10       338.64 o
  -5  13  -2       1434.26       1588.69       244.89 o
  -3  13  -2        249.09        216.89       194.39 o
  -1  13  -2        110.76         38.55       138.48 o
   1  13  -2       1436.35       1344.71       232.14 o
   3  13  -2       1560.47       1681.99       232.97 o
   5  13  -2        764.63        860.45       264.86 o
   7  13  -2        226.11        272.35       233.55 o
  -6  14  -2        124.81         59.13       373.61 o
  -4  14  -2       1482.65       1640.02       200.81 o
  -2  14  -2       3522.50       3487.24       245.07 o
   0  14  -2        874.63        948.61       189.25 o
   2  14  -2       2084.92       2100.99       204.14 o
   4  14  -2       2654.72       2348.37       234.43 o
   6  14  -2        324.90        285.50       236.18 o
   8  14  -2        294.48        -66.53       411.03 o
  -5  15  -2       1009.23        897.97       248.62 o
  -3  15  -2       2757.26       2880.67       236.38 o
  -1  15  -2       4454.09       4445.36       191.12 o
   1  15  -2       8148.72       7863.66       444.87 o
   3  15  -2       4499.75       4461.92       251.89 o
   5  15  -2       2270.26       2104.67       202.75 o
   7  15  -2        592.92        439.42       403.69 o
  -6  16  -2        563.31        477.53       293.51 o
  -4  16  -2        657.21        600.70       273.56 o
  -2  16  -2       1047.42       1008.75       176.82 o
   0  16  -2       1318.38       1537.86       276.25 o
   2  16  -2       5614.00       5110.57       233.50 o
   4  16  -2       1399.72       1353.39       251.38 o
   6  16  -2        687.63        624.25       272.93 o
  -5  17  -2        432.17        202.56       292.02 o
  -3  17  -2        195.40        262.58       185.49 o
  -1  17  -2        207.18         63.73       222.22 o
   1  17  -2       1038.06        907.51       288.10 o
   3  17  -2        234.95        226.19       182.68 o
   5  17  -2        285.17        127.53       297.42 o
   7  17  -2        264.83         88.22       408.94 o
  -4  18  -2       1229.36       1193.65       241.59 o
  -2  18  -2       1406.14       1358.22       195.58 o
   0  18  -2       2670.25       2743.85       240.02 o
   2  18  -2        207.31        258.96       189.87 o
   4  18  -2       2497.66       2655.17       280.93 o
   6  18  -2        698.58        684.27       324.98 o
  -5  19  -2        670.66        562.82       306.52 o
  -3  19  -2       3901.33       3964.33       292.58 o
  -1  19  -2       3252.41       3289.26       285.95 o
   1  19  -2       1737.40       1811.80       199.96 o
   3  19  -2       3424.44       3449.32       497.58 o
   5  19  -2       3219.11       3074.10       288.59 o
  -4  20  -2        309.24        287.53       286.27 o
  -2  20  -2       1812.33       1458.98       216.52 o
   0  20  -2        809.28        828.74       267.75 o
   2  20  -2       1015.98        946.10       336.98 o
   4  20  -2       3874.84       3891.69       395.06 o
   6  20  -2        730.23        321.58       412.62 o
  -3  21  -2        227.56         70.43       236.13 o
  -1  21  -2        450.56        414.92       272.39 o
   1  21  -2        312.10        274.35       331.54 o
   3  21  -2        578.09        580.13       333.55 o
   5  21  -2         82.91        318.56       328.28 o
  -4  22  -2        142.37        278.64       336.51 o
  -2  22  -2       2057.10       1973.20       288.33 o
   0  22  -2       1226.29       1141.29       335.36 o
   2  22  -2        317.96        263.18       233.53 o
   4  22  -2       2287.68       2352.22       336.29 o
  -3  23  -2       1904.33       1629.72       298.05 o
  -1  23  -2       3383.51       3452.29       300.78 o
   1  23  -2        459.28        280.33       239.31 o
   3  23  -2       2742.15       2331.85       300.90 o
   5  23  -2       1576.30       1448.99       299.93 o
  -2  24  -2         12.24        254.53       329.83 o
   0  24  -2       1605.35       1777.02       357.01 o
   2  24  -2       1685.17       1411.54       410.57 o
   4  24  -2         10.27       -364.29       582.69 o
  -1  25  -2        205.75        143.36       289.88 o
   1  25  -2         12.31         48.20       285.31 o
   3  25  -2          6.73        112.90       287.45 o
   0  26  -2        631.36        365.14       416.52 o
   2  26  -2       1142.79       1182.25       355.93 o
  -7   1  -1        937.39        983.22       276.15 o
  -5   1  -1       2508.41       2779.22       224.93 o
  -3   1  -1       5606.82       5311.15       288.88 o
  -1   1  -1      11061.18       9990.38       612.05 o
   1   1  -1      14043.70      12736.21       582.28 o
   3   1  -1       5912.46       5727.55       249.13 o
   5   1  -1       1840.10       1866.25       230.50 o
   7   1  -1       2392.01       2305.84       232.80 o
   9   1  -1        320.70        181.65       444.78 o
  -8   2  -1       1689.36       2025.84       340.29 o
  -6   2  -1       1923.22       2044.54       236.73 o
  -4   2  -1       5025.22       5114.12       282.02 o
  -2   2  -1       4445.87       4482.19       305.12 o
   0   2  -1      25759.40      21865.14      1794.63 o
   2   2  -1        908.45        830.36       257.76 o
   4   2  -1       4229.95       4140.72       215.62 o
   6   2  -1       6317.46       6330.58       318.74 o
   8   2  -1       1247.58       1000.82       275.75 o
  -7   3  -1        909.69        930.58       243.57 o
  -5   3  -1        794.88        986.11       227.99 o
  -3   3  -1        946.17        886.22       221.24 o
  -1   3  -1      34595.18      33037.90       702.51 o
   1   3  -1        763.04        774.45       257.29 o
   3   3  -1       3248.34       3205.34       244.01 o
   5   3  -1       1434.68       1285.02       188.01 o
   7   3  -1       1315.47       1520.35       248.98 o
   9   3  -1        353.93        406.52       293.07 o
  -8   4  -1         53.31         -1.55       336.86 o
  -6   4  -1       1198.99       1323.68       229.37 o
  -4   4  -1        419.37        474.61       226.42 o
  -2   4  -1        538.72        673.28       268.74 o
   0   4  -1       2928.08       2819.65       290.50 o
   2   4  -1        516.45        519.16       232.44 o
   4   4  -1         98.37        125.97       230.84 o
   6   4  -1        425.63        502.10       188.04 o
   8   4  -1         60.89       -136.19       330.48 o
  -7   5  -1       1464.08       1494.54       342.85 o
  -5   5  -1       1323.37       1306.46       279.12 o
  -3   5  -1       5254.00       4978.87       269.62 o
  -1   5  -1      47153.26      46862.01       617.17 o
   1   5  -1       2902.71       2536.30       261.61 o
   3   5  -1       2518.48       2235.95       236.74 o
   5   5  -1       8721.50       9149.70       296.30 o
   7   5  -1        720.67        988.40       267.36 o
   9   5  -1        594.13        727.64       290.61 o
  -8   6  -1       2226.80       1770.02       358.43 o
  -6   6  -1       1248.53       1410.17       273.77 o
  -4   6  -1       2534.88       2423.67       208.30 o
  -2   6  -1      13547.27      13048.52       367.38 o
   0   6  -1       6628.21       6148.78       261.37 o
   2   6  -1       7770.97       7233.62       382.27 o
   4   6  -1       3516.75       3372.89       219.45 o
   6   6  -1       5220.81       5255.21       301.28 o
   8   6  -1       1396.60       1224.93       279.64 o
  -7   7  -1        599.65        449.04       335.42 o
  -5   7  -1        377.75        497.86       268.52 o
  -3   7  -1        201.62        164.23       231.88 o
  -1   7  -1       5133.61       5170.65       247.81 o
   1   7  -1        440.11        398.42       225.55 o
   3   7  -1       3581.27       3505.87       213.08 o
   5   7  -1       1191.52       1110.19       198.86 o
   7   7  -1        218.28         99.90       327.21 o
   9   7  -1        474.23        820.22       493.41 o
  -8   8  -1        206.49        539.94       409.85 o
  -6   8  -1        105.93        -41.93       214.77 o
  -4   8  -1         80.99        224.70       266.22 o
  -2   8  -1       5919.25       6273.82       268.89 o
   0   8  -1        346.21        327.92       217.50 o
   2   8  -1       1098.23       1277.64       265.53 o
   4   8  -1        335.86        357.41       154.28 o
   6   8  -1        866.29        826.52       263.54 o
   8   8  -1        464.16        564.79       322.32 o
  -7   9  -1       1813.73       1760.45       347.08 o
  -5   9  -1        867.76       1063.72       222.90 o
  -3   9  -1       5574.11       5573.69       246.09 o
  -1   9  -1      16440.54      15807.08       318.71 o
   1   9  -1       6991.18       6307.01       326.62 o
   3   9  -1       5446.31       5199.87       218.86 o
   5   9  -1       3675.84       3801.52       292.37 o
   7   9  -1       1803.46       1556.63       244.40 o
  -8  10  -1        944.79        788.76       443.61 o
  -6  10  -1       2282.28       2391.42       287.63 o
  -4  10  -1       1931.70       2187.52       238.96 o
  -2  10  -1       2198.33       2069.30       209.00 o
   0  10  -1      15063.07      15495.17       634.13 o
   2  10  -1       5684.45       5406.08       230.72 o
   4  10  -1       4882.87       4734.96       254.10 o
   6  10  -1       3134.99       3017.41       237.58 o
   8  10  -1        178.38        189.56       283.89 o
  -7  11  -1        163.95         37.68       406.16 o
  -5  11  -1        917.44        848.96       269.87 o
  -3  11  -1         37.31         -3.86       176.08 o
  -1  11  -1       1775.26       1770.21       185.79 o
   1  11  -1        277.76        129.09       177.06 o
   3  11  -1       1204.22       1142.84       167.37 o
   5  11  -1        668.23        831.57       220.80 o
   7  11  -1        177.97        315.07       267.74 o
  -6  12  -1       1510.75       1540.84       280.88 o
  -4  12  -1        789.54        724.09       196.17 o
  -2  12  -1       2232.62       2236.17       176.68 o
   0  12  -1       3084.19       3018.46       194.09 o
   2  12  -1        201.55        305.47       156.42 o
   4  12  -1       3469.53       3357.76       358.52 o
   6  12  -1        406.22        399.47       265.05 o
   8  12  -1        204.22         -9.15       410.72 o
  -7  13  -1       1675.58       1723.63       417.09 o
  -5  13  -1       1335.16       1324.85       225.64 o
  -3  13  -1       3097.66       3277.06       242.15 o
  -1  13  -1       3089.79       2851.81       166.38 o
   1  13  -1      11362.63      10866.28       269.83 o
   3  13  -1       2183.33       2263.42       209.95 o
   5  13  -1       3493.27       3437.66       244.12 o
   7  13  -1       1921.22       1793.06       250.43 o
  -6  14  -1        663.61        584.28       238.91 o
  -4  14  -1       2600.64       2587.42       188.79 o
  -2  14  -1       3988.15       4262.66       249.10 o
   0  14  -1       6125.41       5889.21       219.93 o
   2  14  -1       3044.63       2971.14       270.08 o
   4  14  -1        993.90       1052.38       191.67 o
   6  14  -1       2808.13       2672.14       341.99 o
  -7  15  -1        143.73        184.46       337.86 o
  -5  15  -1         19.73         35.86       233.02 o
  -3  15  -1        284.37        291.20       169.54 o
  -1  15  -1        243.79        232.30       193.47 o
   1  15  -1       1039.94       1184.70       202.12 o
   3  15  -1         40.29         79.67       189.04 o
   5  15  -1        167.99         66.42       258.04 o
   7  15  -1        111.37       -183.51       402.53 o
  -6  16  -1        463.35        298.98       257.56 o
  -4  16  -1        705.83        616.17       187.76 o
  -2  16  -1       3644.74       3660.50       201.21 o
   0  16  -1       1507.06       1622.27       236.33 o
   2  16  -1       1439.55       1593.78       203.90 o
   4  16  -1       1148.85        910.48       267.26 o
   6  16  -1       1061.22        678.37       273.77 o
  -5  17  -1       1658.53       1811.43       220.95 o
  -3  17  -1       3093.91       3169.87       211.29 o
  -1  17  -1       4027.23       3909.39       212.16 o
   1  17  -1       5821.09       5922.51       242.34 o
   3  17  -1         14.68         38.83       260.63 o
   5  17  -1       3486.34       3647.02       506.22 o
   7  17  -1       1357.84        759.88       418.44 o
  -6  18  -1       1275.54       1009.09       332.22 o
  -4  18  -1        116.89        284.98       233.54 o
  -2  18  -1       5296.24       5449.71       190.53 o
   0  18  -1       2021.10       2176.20       237.68 o
   2  18  -1       1017.51       1094.48       275.88 o
   4  18  -1       1991.33       2327.95       274.42 o
   6  18  -1        256.74       -114.81       328.72 o
  -5  19  -1         42.69        190.51       328.87 o
  -3  19  -1        369.32        356.97       270.40 o
  -1  19  -1       2161.99       2130.25       200.96 o
   1  19  -1       1108.83       1337.88       341.97 o
   3  19  -1        818.98        923.22       381.00 o
   5  19  -1         25.65        165.97       230.37 o
  -4  20  -1       1054.07       1115.29       277.45 o
  -2  20  -1       2887.28       3169.85       208.22 o
   0  20  -1       2601.94       2467.52       207.87 o
   2  20  -1         74.23        198.88       264.17 o
   4  20  -1       1178.75       1362.83       272.49 o
   6  20  -1        959.74        699.06       337.36 o
  -5  21  -1        842.68        755.06       295.89 o
  -3  21  -1       1506.63       1424.77       202.88 o
  -1  21  -1       2268.38       2320.55       285.59 o
   1  21  -1        963.50       1009.78       335.01 o
   3  21  -1       2266.07       2125.84       284.11 o
   5  21  -1       1041.01        955.58       334.63 o
  -4  22  -1        567.75        544.37       337.58 o
  -2  22  -1        189.71        141.59       236.57 o
   0  22  -1        546.68        447.26       236.06 o
   2  22  -1       1194.44       1438.57       267.81 o
   4  22  -1        719.59        615.35       410.42 o
  -3  23  -1        313.19        369.90       253.71 o
  -1  23  -1        235.74        300.55       268.76 o
   1  23  -1         60.49         11.88       332.75 o
   3  23  -1         81.56         64.95       269.99 o
   5  23  -1          5.71        185.29       408.24 o
  -4  24  -1        442.29        207.36       495.84 o
  -2  24  -1       1464.44       1473.68       262.61 o
   0  24  -1       2195.46       2049.73       349.51 o
   2  24  -1       1174.10       1090.16       294.86 o
   4  24  -1       1434.60       1031.82       411.58 o
  -3  25  -1        366.76         58.60       296.22 o
  -1  25  -1       2088.35       2100.83       298.12 o
   1  25  -1       1072.55        926.65       412.27 o
   3  25  -1        919.41        671.89       412.95 o
  -2  26  -1        337.68        128.44       344.19 o
   0  26  -1        508.09        539.19       335.33 o
   2  26  -1         92.10        161.22       287.69 o
   1  27  -1        438.90        -72.40       356.00 o
  -8   0   0       1182.74       1274.23       481.44 o
  -6   0   0       3660.51       3876.17       412.73 o
  -4   0   0       1217.18       1256.96       257.68 o
  -2   0   0       9937.22      10330.67       521.46 o
   2   0   0       8247.83       8749.08       577.45 o
   4   0   0       1632.33       1453.97       347.83 o
   6   0   0       3702.07       3774.49       318.28 o
   8   0   0       1369.97       1123.41       484.55 o
  -7   1   0       2690.30       3013.62       255.02 o
  -5   1   0        362.24        431.61       188.10 o
  -3   1   0       8317.23       8531.14       314.94 o
  -1   1   0      15097.78      13848.01       556.30 o
   1   1   0      14585.62      12904.85       556.73 o
   3   1   0       7653.38       7783.67       304.09 o
   5   1   0        229.06        341.81       179.99 o
   7   1   0       2816.93       2896.91       379.09 o
   9   1   0        487.30        588.86       353.43 o
  -8   2   0          6.23         81.74       264.23 o
  -6   2   0        629.32        696.52       269.38 o
  -4   2   0       1879.23       1969.32       215.17 o
  -2   2   0       4190.89       4325.54       345.54 o
   2   2   0       4256.78       4103.94       275.47 o
   4   2   0       1889.80       1978.39       212.51 o
   6   2   0        631.68        520.09       219.60 o
   8   2   0          4.93        -66.10       328.51 o
  -7   3   0       2551.80       3071.19       292.72 o
  -5   3   0       2745.57       3095.91       252.22 o
  -3   3   0        604.67        822.05       264.19 o
  -1   3   0      13871.35      13521.64       460.21 o
   1   3   0      13942.60      13221.14       497.78 o
   3   3   0        373.60        481.33       185.73 o
   5   3   0       2783.22       3109.91       290.00 o
   7   3   0       2453.40       2414.89       283.73 o
  -8   4   0       1730.22       1876.10       300.15 o
  -6   4   0       2712.58       3140.32       288.10 o
  -4   4   0       5876.25       5896.53       235.60 o
  -2   4   0      11776.84      11784.79       370.23 o
   0   4   0       5352.16       5950.17       292.47 o
   2   4   0      12384.85      12444.84       411.87 o
   4   4   0       5879.95       5872.11       286.40 o
   6   4   0       2848.92       3096.33       216.42 o
   8   4   0       1680.57       1412.88       376.71 o
  -7   5   0        753.27        851.48       236.99 o
  -5   5   0       1671.17       2120.66       279.06 o
  -3   5   0       5498.75       5813.55       273.54 o
  -1   5   0       4964.36       5239.72       366.19 o
   1   5   0       5697.95       5979.03       377.44 o
   3   5   0       5610.70       5596.45       270.86 o
   5   5   0       1612.20       1597.41       235.24 o
   7   5   0        848.20        843.17       267.85 o
  -8   6   0          8.37        158.51       401.38 o
  -6   6   0        296.99        270.41       186.30 o
  -4   6   0        637.30        655.38       226.54 o
  -2   6   0      12290.16      12381.78       357.48 o
   0   6   0          3.47         25.32       250.85 o
   2   6   0      12439.88      12442.76       342.56 o
   4   6   0        525.47        570.01       183.40 o
   6   6   0        314.95        115.67       261.95 o
   8   6   0          8.86       -137.99       281.90 o
  -7   7   0       1482.56       1728.27       335.31 o
  -5   7   0       6085.72       6515.75       272.63 o
  -3   7   0       4683.43       4580.85       259.65 o
  -1   7   0       2005.28       2000.90       193.77 o
   1   7   0       1886.56       1895.55       291.71 o
   3   7   0       4698.50       4463.47       248.55 o
   5   7   0       5765.01       5867.81       307.05 o
   7   7   0       1307.40       1511.51       238.37 o
  -8   8   0        195.40        366.52       330.89 o
  -6   8   0       3589.73       3790.96       246.97 o
  -4   8   0       6476.68       6331.32       229.25 o
  -2   8   0      17689.22      17541.47       368.42 o
   0   8   0       1756.72       2008.79       175.02 o
   2   8   0      19147.03      19068.83       542.75 o
   4   8   0       5813.10       5501.85       220.14 o
   6   8   0       3670.29       3681.71       289.67 o
   8   8   0        127.29        423.49       401.35 o
  -7   9   0       1488.01       1713.41       267.25 o
  -5   9   0        736.78        981.92       224.14 o
  -3   9   0       2457.01       2603.60       252.62 o
  -1   9   0       2896.55       2818.89       191.23 o
   1   9   0       2916.85       2988.34       283.05 o
   3   9   0       2563.01       2577.64       251.41 o
   5   9   0        888.83        856.28       272.27 o
   7   9   0       1321.38       1112.73       276.12 o
  -8  10   0       1337.59       1148.64       339.91 o
  -6  10   0        135.30        124.23       261.38 o
  -4  10   0       1603.29       1460.38       231.38 o
  -2  10   0       1450.13       1520.61       187.24 o
   0  10   0       2005.18       2200.12       171.03 o
   2  10   0       1279.25       1296.07       212.88 o
   4  10   0       1816.16       1884.30       232.36 o
   6  10   0        190.78        155.58       211.05 o
   8  10   0       1419.84       1258.38       340.47 o
  -7  11   0       3369.60       3466.26       296.34 o
  -5  11   0       1108.62       1262.47       221.78 o
  -3  11   0       1534.74       1428.16       195.66 o
  -1  11   0       7373.48       7320.53       204.22 o
   1  11   0       7393.69       9170.72       450.89 o
   3  11   0       1632.95       1344.13       169.69 o
   5  11   0       1226.44       1329.98       266.95 o
   7  11   0       3679.00       3828.02       294.97 o
  -8  12   0       1433.41       1152.46       303.31 o
  -6  12   0       2253.45       2185.02       283.70 o
  -4  12   0       1080.56       1025.99       230.59 o
  -2  12   0       1456.29       1380.43       143.46 o
   0  12   0      19537.72      21822.36       317.82 o
   2  12   0       1057.38        889.35       192.52 o
   4  12   0       1483.22       1469.46       232.59 o
   6  12   0       2119.84       2164.59       278.51 o
   8  12   0       1480.73       1188.02       348.69 o
  -7  13   0        514.71        447.64       403.25 o
  -5  13   0        277.00        266.24       259.46 o
  -3  13   0        220.50        275.82       195.33 o
  -1  13   0       1504.56       1542.55       154.94 o
   1  13   0       1534.06       1805.08       419.25 o
   3  13   0        273.04        555.44       193.22 o
   5  13   0        239.92        302.03       210.48 o
   7  13   0        557.22        563.81       401.22 o
  -6  14   0       1259.89       1165.13       336.95 o
  -4  14   0        155.09        149.62       172.54 o
  -2  14   0       2244.32       2282.18       188.69 o
   0  14   0       9053.37       9471.19       203.84 o
   2  14   0       2184.06       2019.39       304.06 o
   4  14   0        293.64        217.35       213.76 o
   6  14   0       1280.97       1080.15       337.42 o
  -7  15   0       1241.70       1532.70       414.20 o
  -5  15   0       3326.59       3546.11       250.86 o
  -3  15   0        322.05        518.84       173.81 o
  -1  15   0      12394.54      13532.92       504.79 o
   1  15   0      12171.89      14826.22      1211.97 o
   3  15   0        478.17        542.09       194.36 o
   5  15   0       3056.52       2805.43       290.90 o
   7  15   0       1344.98       1492.76       336.76 o
  -6  16   0       1161.78       1043.48       280.10 o
  -4  16   0       1534.23       1514.09       178.02 o
  -2  16   0       1992.46       2296.68       203.41 o
   0  16   0       5058.24       5586.90       210.67 o
   2  16   0       1810.57       1803.78       229.06 o
   4  16   0       1163.48       1074.11       221.19 o
   6  16   0       1155.17        888.45       279.33 o
  -7  17   0        378.48        179.67       265.36 o
  -5  17   0        794.63        702.66       194.36 o
  -3  17   0       1757.39       1643.49       225.99 o
  -1  17   0        398.56        472.26       160.77 o
   1  17   0        390.90        514.80       191.63 o
   3  17   0       1741.89       1568.69       388.42 o
   5  17   0        804.52        866.44       274.25 o
   7  17   0        388.01        309.57       335.14 o
  -6  18   0       1309.82       1162.12       297.26 o
  -4  18   0        504.28        386.46       271.32 o
  -2  18   0       2899.46       2851.57       187.05 o
   0  18   0         55.60        167.47       217.36 o
   2  18   0       3084.49       2962.06       223.70 o
   4  18   0        393.15        403.63       461.55 o
   6  18   0       1281.37       1363.68       333.32 o
  -5  19   0       2333.95       2142.40       229.56 o
  -3  19   0       2147.03       2393.59       238.51 o
  -1  19   0       3418.77       3446.76       249.72 o
   1  19   0       3906.94       4380.38       279.40 o
   3  19   0       2035.32       2109.94       272.29 o
   5  19   0       2394.77       1992.27       249.53 o
  -6  20   0        492.52        628.53       291.88 o
  -4  20   0        556.05        508.46       237.09 o
  -2  20   0       2474.56       2356.53       198.53 o
   0  20   0        239.57         17.25       186.32 o
   2  20   0       2644.89       2545.86       254.50 o
   4  20   0        556.48        818.09       269.63 o
   6  20   0        420.62       -375.07       580.69 o
  -5  21   0        114.77        154.53       285.57 o
  -3  21   0        486.31        477.62       235.09 o
  -1  21   0        910.90        970.39       236.58 o
   1  21   0        860.02       1255.39       275.66 o
   3  21   0        440.58        290.82       271.62 o
   5  21   0        105.79       -204.12       409.30 o
  -4  22   0       1294.33       1344.11       290.41 o
  -2  22   0        915.05       1167.96       196.99 o
   0  22   0       4307.06       4993.97       357.38 o
   2  22   0        839.20       1139.62       234.60 o
   4  22   0       1103.76        620.55       338.57 o
  -3  23   0       1190.64       1254.65       306.65 o
  -1  23   0       3137.86       3037.27       228.11 o
   1  23   0       3341.55       4038.27       292.46 o
   3  23   0       1167.16       1318.08       375.91 o
  -4  24   0        497.95        450.19       294.29 o
  -2  24   0        540.41        499.35       255.04 o
   0  24   0         93.17        104.03       235.09 o
   2  24   0        621.40        619.05       291.76 o
   4  24   0        491.67        505.88       333.15 o
  -3  25   0         88.33         58.62       261.66 o
  -1  25   0        402.32        425.02       288.50 o
   1  25   0        412.24         82.93       339.10 o
   3  25   0         92.60       -262.58       337.21 o
  -2  26   0        647.94        627.94       263.44 o
   0  26   0       1314.60        548.94       414.78 o
   2  26   0        596.61        593.09       295.97 o
  -1  27   0       1360.69        952.11       299.64 o
   1  27   0       1290.78       1246.07       342.24 o
  -9   1   1        203.05        239.50       330.25 o
  -7   1   1       2423.38       2780.50       234.00 o
  -5   1   1       1501.27       1565.68       171.14 o
  -3   1   1       5638.60       5792.53       272.13 o
  -1   1   1      13974.97      12912.32       452.05 o
   1   1   1      11892.36      10971.08       548.57 o
   3   1   1       5779.45       5569.49       298.36 o
   5   1   1       2310.72       2609.82       247.82 o
   7   1   1        923.93        829.05       332.23 o
  -8   2   1       1182.92       1118.36       243.73 o
  -6   2   1       6451.79       7006.01       310.89 o
  -4   2   1       4141.97       4012.02       216.78 o
  -2   2   1       1387.78       1434.00       260.25 o
   0   2   1      26231.85      23210.56      1474.58 o
   2   2   1       5138.08       5462.53       358.51 o
   4   2   1       4460.99       4644.52       273.89 o
   6   2   1       1775.85       1862.22       236.02 o
   8   2   1       1678.33       1591.15       350.33 o
  -9   3   1        412.42        270.92       341.51 o
  -7   3   1       1246.62       1342.37       221.91 o
  -5   3   1       1394.97       1398.36       223.86 o
  -3   3   1       3580.12       3844.26       249.05 o
  -1   3   1        495.02        595.18       282.20 o
   1   3   1      34188.11      33186.05      1384.55 o
   3   3   1       1012.47        944.20       263.85 o
   5   3   1        935.50       1006.59       201.50 o
   7   3   1        904.80        755.17       240.21 o
  -8   4   1         65.83        -39.85       330.28 o
  -6   4   1        407.87        350.00       219.89 o
  -4   4   1        129.05         91.76       231.34 o
  -2   4   1        476.73        565.26       201.50 o
   0   4   1       3114.26       3023.36       252.86 o
   2   4   1        619.12        644.54       225.38 o
   4   4   1        362.39        403.70       180.92 o
   6   4   1       1130.48       1146.53       267.41 o
   8   4   1         69.10        191.86       326.83 o
  -9   5   1        577.63        384.45       339.97 o
  -7   5   1        700.24        895.01       237.92 o
  -5   5   1       8653.45       9251.50       270.35 o
  -3   5   1       1822.62       1813.29       230.37 o
  -1   5   1       3269.67       3155.03       289.13 o
   1   5   1      46999.27      44777.64       808.07 o
   3   5   1       5525.88       5148.71       268.13 o
   5   5   1       1237.68       1242.98       232.57 o
   7   5   1       1567.69       1626.46       278.39 o
  -8   6   1       1522.16       1472.15       284.07 o
  -6   6   1       4989.54       5351.93       232.91 o
  -4   6   1       4249.47       4268.00       234.37 o
  -2   6   1       7760.43       7443.87       268.17 o
   0   6   1       5889.43       5672.63       241.56 o
   2   6   1      13585.32      13550.41       370.32 o
   4   6   1       2339.62       2127.97       207.33 o
   6   6   1       1621.71       1446.72       276.72 o
   8   6   1       2100.43       2025.57       417.86 o
  -7   7   1        293.56        210.08       268.62 o
  -5   7   1       1221.81       1125.30       203.05 o
  -3   7   1       3711.11       4178.55       280.79 o
  -1   7   1        586.52        628.62       267.68 o
   1   7   1       4643.68       4485.08       275.10 o
   3   7   1        296.01        320.62       190.81 o
   5   7   1        460.81        449.08       220.29 o
   7   7   1        572.41        685.56       328.48 o
  -8   8   1        512.05        532.80       328.39 o
  -6   8   1        897.82        928.07       220.22 o
  -4   8   1        360.45        390.42       180.32 o
  -2   8   1       1313.17       1449.09       225.39 o
   0   8   1        474.73        491.30       189.01 o
   2   8   1       5647.40       5581.42       420.24 o
   4   8   1         97.09        233.85       214.99 o
   6   8   1         84.93         25.80       255.87 o
   8   8   1        230.07        -11.55       411.16 o
  -7   9   1       1646.89       1727.24       280.06 o
  -5   9   1       3829.06       4023.31       293.32 o
  -3   9   1       5481.43       5112.59       239.78 o
  -1   9   1       6703.99       6475.10       249.83 o
   1   9   1      16106.67      16096.89       642.04 o
   3   9   1       5431.59       5127.96       239.70 o
   5   9   1       1230.30       1346.52       272.90 o
   7   9   1       1815.90       1794.57       283.92 o
  -8  10   1        197.37        107.03       330.60 o
  -6  10   1       2994.20       2959.63       210.91 o
  -4  10   1       5153.69       5371.50       259.27 o
  -2  10   1       5566.04       5738.19       253.48 o
   0  10   1      14511.86      15279.74       885.01 o
   2  10   1       2400.37       2350.38       265.97 o
   4  10   1       2219.00       2412.28       237.16 o
   6  10   1       1972.17       1729.07       283.28 o
   8  10   1       1091.40        743.31       342.82 o
  -7  11   1        213.94          3.25       270.45 o
  -5  11   1        734.26        922.10       268.99 o
  -3  11   1       1125.00       1072.05       166.07 o
  -1  11   1        336.94        297.29       143.83 o
   1  11   1       1931.00       2017.47       214.85 o
   3  11   1         13.46         54.87       174.56 o
   5  11   1        804.96        781.83       266.51 o
   7  11   1        145.00        191.17       327.71 o
  -8  12   1        150.02         25.43       336.66 o
  -6  12   1        431.96        354.62       270.48 o
  -4  12   1       3564.01       3574.86       244.26 o
  -2  12   1        339.93        415.07       145.96 o
   0  12   1       3052.45       3073.96       175.97 o
   2  12   1       1955.15       1819.25       171.93 o
   4  12   1        940.59        835.13       195.85 o
   6  12   1       1481.91       1347.26       336.98 o
  -7  13   1       1834.82       2146.15       250.28 o
  -5  13   1       3356.71       3473.91       216.31 o
  -3  13   1       2501.91       2471.24       201.49 o
  -1  13   1      10983.65      11672.52       456.07 o
   1  13   1       3166.40       2905.44       183.83 o
   3  13   1       3371.75       3145.17       317.53 o
   5  13   1       1039.60       1012.79       217.97 o
   7  13   1       1767.72       1835.87       341.41 o
  -8  14   1        480.74        134.17       498.89 o
  -6  14   1       2846.67       2847.61       288.00 o
  -4  14   1        746.05        954.33       219.52 o
  -2  14   1       2690.14       2745.64       159.29 o
   0  14   1       6505.25       6491.63       179.61 o
   2  14   1       4068.58       4329.80       253.37 o
   4  14   1       2542.48       2334.34       206.50 o
   6  14   1        636.41        453.59       271.74 o
  -7  15   1        105.44          5.63       402.29 o
  -5  15   1        189.94        134.83       261.87 o
  -3  15   1         30.76        180.94       190.08 o
  -1  15   1       1055.60       1191.56       183.77 o
   1  15   1        249.33        279.83       225.53 o
   3  15   1        279.76        162.20       185.32 o
   5  15   1         15.56        -13.25       262.92 o
   7  15   1        128.99        100.69       332.16 o
  -6  16   1       1183.80       1232.58       279.00 o
  -4  16   1        992.45       1026.52       192.40 o
  -2  16   1       1455.10       1671.87       180.15 o
   0  16   1       1617.13       1656.95       183.95 o
   2  16   1       3672.98       3959.72       284.07 o
   4  16   1        481.32        292.65       369.46 o
   6  16   1        522.80        133.10       335.14 o
  -7  17   1       1376.76       1217.46       342.41 o
  -5  17   1       3649.17       3851.63       231.32 o
  -3  17   1         25.27         51.09       187.16 o
  -1  17   1       5858.29       6152.68       196.39 o
   1  17   1       4056.26       3830.64       218.47 o
   3  17   1       3109.36       3133.93       241.22 o
   5  17   1       1447.29       1653.04       334.92 o
  -6  18   1        166.37         60.63       256.53 o
  -4  18   1       2207.36       2350.00       276.14 o
  -2  18   1        904.26       1105.55       220.21 o
   0  18   1       1928.61       1884.30       200.45 o
   2  18   1       5288.34       5165.10       223.47 o
   4  18   1        225.13        100.31       266.09 o
   6  18   1       1276.88        741.04       579.13 o
  -5  19   1         25.31          0.41       211.15 o
  -3  19   1        789.55        684.63       168.75 o
  -1  19   1       1111.43       1213.06       223.01 o
   1  19   1       2198.34       2360.84       309.98 o
   3  19   1        349.42        589.25       326.42 o
   5  19   1         48.08        -68.18       396.19 o
  -6  20   1        953.96        712.97       297.46 o
  -4  20   1       1108.37        808.11       238.99 o
  -2  20   1         32.05        -86.15       167.69 o
   0  20   1       2536.82       2533.14       236.17 o
   2  20   1       3116.09       3027.86       249.65 o
   4  20   1       1056.11        480.83       334.32 o
  -5  21   1       1032.80        946.59       260.16 o
  -3  21   1       2537.51       2569.50       249.01 o
  -1  21   1        775.75        946.10       236.84 o
   1  21   1       2466.88       2738.27       391.66 o
   3  21   1       1508.03       1576.69       346.61 o
   5  21   1        895.05        385.66       410.49 o
  -4  22   1        702.19        638.08       258.34 o
  -2  22   1       1198.51       1493.59       212.50 o
   0  22   1        504.92        399.41       237.77 o
   2  22   1        206.44        194.97       328.32 o
   4  22   1        682.65        896.96       329.47 o
  -5  23   1         12.77       -283.59       303.53 o
  -3  23   1        101.65        -54.21       270.63 o
  -1  23   1         77.55        201.47       231.69 o
   1  23   1        257.28        511.82       232.66 o
   3  23   1        283.59        -69.02       339.05 o
  -4  24   1       1345.73       1092.92       342.51 o
  -2  24   1       1385.12       1385.41       224.79 o
   0  24   1       2088.78       2004.71       342.74 o
   2  24   1       1471.89       1585.40       334.32 o
   4  24   1        557.77         88.03       499.58 o
  -3  25   1        960.86       1247.29       263.36 o
  -1  25   1        947.66       1010.81       338.48 o
   1  25   1       2189.31       2199.19       299.36 o
   3  25   1        308.23        378.74       472.55 o
  -2  26   1         84.44         63.73       238.22 o
   0  26   1        413.35        526.49       288.92 o
   2  26   1        399.99        199.22       295.56 o
  -1  27   1        488.58        462.81       354.47 o
   1  27   1        496.76        487.36       500.51 o
  -8   0   2        786.97        721.41       465.97 o
  -6   0   2       3321.09       3699.11       306.56 o
  -4   0   2       6990.68       7522.48       420.21 o
  -2   0   2      60266.84      61400.07       925.21 o
   0   0   2       3048.56       3191.49       416.72 o
   2   0   2      16851.93      17087.73       721.28 o
   4   0   2       5498.07       5634.52       413.73 o
   6   0   2       2306.29       2592.03       398.58 o
   8   0   2        901.48        723.77       601.45 o
  -9   1   2        238.78        393.09       402.18 o
  -7   1   2       1047.39        922.71       222.69 o
  -5   1   2       2472.22       2660.04       181.21 o
  -3   1   2      18314.82      19444.98       357.39 o
  -1   1   2       4722.95       4817.92       297.30 o
   1   1   2      10479.32      10280.49       348.78 o
   3   1   2         35.62        104.18       232.84 o
   5   1   2       2356.27       2377.39       219.12 o
   7   1   2        760.67        754.81       276.37 o
  -8   2   2        703.93        900.51       328.81 o
  -6   2   2        438.40        170.35       202.37 o
  -4   2   2       3303.17       3797.15       232.89 o
  -2   2   2       9514.75       9939.59       310.19 o
   0   2   2        652.62        672.11       257.91 o
   2   2   2        519.19        470.71       222.81 o
   4   2   2       1006.78       1059.11       226.54 o
   6   2   2        433.05        370.62       213.23 o
   8   2   2        274.65        135.88       414.07 o
  -9   3   2        530.38        652.68       288.86 o
  -7   3   2       3493.19       3819.13       243.90 o
  -5   3   2       4736.81       4856.74       223.86 o
  -3   3   2       2413.71       2383.75       273.35 o
  -1   3   2       2668.77       2554.48       277.71 o
   1   3   2       1509.45       1686.77       248.32 o
   3   3   2       8754.93       8793.13       327.98 o
   5   3   2       3077.95       3277.59       296.52 o
   7   3   2        497.89        548.64       333.47 o
  -8   4   2        760.04        924.73       330.94 o
  -6   4   2       4435.38       4942.32       257.02 o
  -4   4   2       5821.89       5805.72       247.59 o
  -2   4   2       3699.25       3479.48       294.42 o
   0   4   2      12166.44      12583.49       436.22 o
   2   4   2      18941.85      19319.21       603.14 o
   4   4   2       2612.82       2970.76       304.05 o
   6   4   2       1596.13       1757.38       249.70 o
   8   4   2       1376.11       1391.56       349.54 o
  -9   5   2         87.65        450.71       403.05 o
  -7   5   2        293.54        438.98       214.22 o
  -5   5   2       2936.99       2991.10       186.10 o
  -3   5   2        108.20         94.96       254.98 o
  -1   5   2       2236.10       2329.96       250.41 o
   1   5   2      25277.50      25221.06       455.23 o
   3   5   2        854.54        974.94       207.80 o
   5   5   2        362.98        444.39       214.86 o
   7   5   2        312.53        193.76       269.13 o
  -8   6   2        207.56        181.34       328.47 o
  -6   6   2        531.70        503.72       225.66 o
  -4   6   2       1685.11       1800.88       196.70 o
  -2   6   2        558.96        611.58       207.89 o
   0   6   2       8223.56       8225.36       245.03 o
   2   6   2        177.65        207.34       245.09 o
   4   6   2       2077.81       2111.40       260.90 o
   6   6   2         25.73         80.72       262.64 o
   8   6   2        118.34         78.69       335.99 o
  -9   7   2       1194.74        870.48       301.37 o
  -7   7   2        403.72        750.40       230.91 o
  -5   7   2      12366.83      13657.72       347.72 o
  -3   7   2       1948.70       1977.88       219.42 o
  -1   7   2       1359.62       1556.40       220.30 o
   1   7   2      30260.97      29788.15       775.54 o
   3   7   2       5307.13       5129.81       399.54 o
   5   7   2        287.11        378.87       212.86 o
   7   7   2        785.44        677.34       334.80 o
  -8   8   2        458.18        163.13       239.19 o
  -6   8   2       3972.51       4118.03       221.91 o
  -4   8   2      12294.96      12844.75       688.30 o
  -2   8   2        120.14        210.90       181.64 o
   0   8   2      19417.05      19104.42       380.13 o
   2   8   2      18790.89      18445.42       997.57 o
   4   8   2       2331.27       2426.95       317.66 o
   6   8   2        164.30        253.14       280.63 o
  -7   9   2        244.95        207.53       231.72 o
  -5   9   2       1871.76       1792.56       278.19 o
  -3   9   2        657.87        672.53       190.64 o
  -1   9   2       1380.71       1250.70       216.51 o
   1   9   2       1066.62       1132.06       170.22 o
   3   9   2       4275.33       4245.45       283.80 o
   5   9   2       3981.27       3967.04       317.61 o
   7   9   2       1479.90       1230.56       342.85 o
  -8  10   2        408.68        455.92       281.46 o
  -6  10   2        982.84       1047.66       268.44 o
  -4  10   2       1692.86       1872.83       201.98 o
  -2  10   2         42.81         71.27       188.66 o
   0  10   2       4339.43       4593.47       192.81 o
   2  10   2       6522.82       6406.99       238.22 o
   4  10   2        284.24        183.07       233.44 o
   6  10   2        616.28        514.55       274.32 o
  -7  11   2       1806.76       1973.61       243.51 o
  -5  11   2       3710.74       3815.50       219.26 o
  -3  11   2       4538.98       4421.77       199.73 o
  -1  11   2       3394.38       3172.34       177.59 o
   1  11   2       4215.61       4136.68       179.05 o
   3  11   2       7008.93       7251.53       272.96 o
   5  11   2       1205.52       1134.86       296.80 o
   7  11   2       1421.36       1593.08       357.58 o
  -8  12   2        592.20        437.48       333.00 o
  -6  12   2       2382.66       2629.56       233.18 o
  -4  12   2       2638.97       2729.24       208.33 o
  -2  12   2       5931.17       5894.18       178.14 o
   0  12   2       1593.89       1430.55       144.40 o
   2  12   2        967.86        911.57       177.86 o
   4  12   2       3052.35       3033.19       401.45 o
   6  12   2       1461.94       1740.27       304.26 o
  -7  13   2        189.93         32.25       328.74 o
  -5  13   2        715.11        615.70       191.48 o
  -3  13   2       1564.23       1530.90       230.30 o
  -1  13   2       1315.09       1365.57       163.13 o
   1  13   2        111.61        148.05       152.87 o
   3  13   2        304.50        421.33       189.31 o
   5  13   2       1514.29       1953.36       468.65 o
   7  13   2        418.81        197.45       414.60 o
  -8  14   2        290.45       -157.50       337.44 o
  -6  14   2        321.82        470.77       269.84 o
  -4  14   2       2824.04       2817.78       208.58 o
  -2  14   2       2043.00       2246.60       205.92 o
   0  14   2        896.30        950.90       135.29 o
   2  14   2       3475.05       3943.08       284.86 o
   4  14   2       1333.29       1235.76       192.38 o
   6  14   2         88.82        333.43       395.46 o
  -7  15   2        504.05        442.11       326.93 o
  -5  15   2       2200.06       2267.70       228.93 o
  -3  15   2       4992.97       5098.77       200.78 o
  -1  15   2       7809.55       8158.19       216.99 o
   1  15   2       4103.20       4352.95       247.68 o
   3  15   2       2892.44       3068.90       292.15 o
   5  15   2       1093.99       1183.12       309.24 o
  -6  16   2        642.15        734.62       425.70 o
  -4  16   2       1677.44       1786.54       162.97 o
  -2  16   2       5535.38       5784.34       195.96 o
   0  16   2       1189.44       1440.15       177.61 o
   2  16   2       1004.32        955.43       195.55 o
   4  16   2        838.36        677.57       271.51 o
   6  16   2        565.22        321.86       291.98 o
  -7  17   2        262.69        -39.13       336.72 o
  -5  17   2        285.88        371.26       268.05 o
  -3  17   2        238.44        180.65       167.16 o
  -1  17   2       1023.38       1383.93       190.37 o
   1  17   2        199.89        261.72       187.94 o
   3  17   2        204.75         43.97       183.30 o
   5  17   2        437.68         55.57       237.72 o
  -6  18   2        666.27        403.36       293.80 o
  -4  18   2       2169.09       2228.27       217.51 o
  -2  18   2        380.43        564.79       169.36 o
   0  18   2       2557.47       2521.66       204.17 o
   2  18   2       1700.61       1705.43       222.26 o
   4  18   2       1174.34       1069.38       237.91 o
  -5  19   2       3285.98       3098.61       212.13 o
  -3  19   2       2629.52       2492.23       188.85 o
  -1  19   2       2001.50       2180.08       179.78 o
   1  19   2       3362.36       3510.49       207.46 o
   3  19   2       4054.36       4323.89       481.75 o
   5  19   2        719.01        771.32       290.54 o
  -6  20   2        683.10        580.36       337.97 o
  -4  20   2       3854.18       3707.92       230.10 o
  -2  20   2       1013.97        938.23       243.79 o
   0  20   2        931.39       1034.15       168.67 o
   2  20   2       1849.49       1741.07       274.40 o
   4  20   2        311.10        539.56       282.60 o
  -5  21   2        104.15       -137.33       289.00 o
  -3  21   2        562.81        558.07       191.96 o
  -1  21   2        273.04         68.19       208.26 o
   1  21   2        485.63        312.46       270.84 o
   3  21   2        193.55        -15.43       234.20 o
  -4  22   2       2171.91       2190.41       263.74 o
  -2  22   2        485.86        528.23       193.71 o
   0  22   2       1118.21        952.30       275.03 o
   2  22   2       2006.01       1820.86       245.70 o
   4  22   2        229.37        691.64       401.35 o
  -5  23   2       1675.58       1633.44       274.20 o
  -3  23   2       2927.47       3000.94       406.06 o
  -1  23   2        275.43        207.80       208.98 o
   1  23   2       3351.02       3574.88       291.10 o
   3  23   2       1847.26       1467.27       345.92 o
  -4  24   2          8.58        287.42       289.71 o
  -2  24   2       1879.02       1595.09       337.49 o
   0  24   2       1442.48       1296.39       246.90 o
   2  24   2         23.34        222.28       326.73 o
  -3  25   2         23.79        307.57       257.49 o
  -1  25   2         14.38        -48.05       258.19 o
   1  25   2        177.36        163.04       288.92 o
  -2  26   2       1261.30       1354.31       296.53 o
   0  26   2        447.84        402.77       337.00 o
  -9   1   3        784.91        368.93       333.42 o
  -7   1   3        871.83       1197.22       220.88 o
  -5   1   3       3193.51       3193.46       186.52 o
  -3   1   3       4321.91       4328.01       239.78 o
  -1   1   3       3063.11       2821.96       230.86 o
   1   1   3       8466.99       8119.77       254.74 o
   3   1   3       5936.69       5904.98       233.50 o
   5   1   3        886.56       1073.15       291.83 o
   7   1   3       1208.96       1033.46       413.98 o
  -8   2   3       1023.94        841.86       242.11 o
  -6   2   3       5244.70       5769.29       334.86 o
  -4   2   3       6901.61       7326.76       347.58 o
  -2   2   3      17864.92      18528.65       474.48 o
   0   2   3        609.52        408.28       212.06 o
   2   2   3       8886.85       8580.09       289.93 o
   4   2   3       3231.09       3191.94       201.08 o
   6   2   3        630.72        482.05       334.59 o
  -9   3   3        577.06         30.75       409.13 o
  -7   3   3        256.03        560.94       227.22 o
  -5   3   3       2323.16       2276.66       198.53 o
  -3   3   3      12541.57      13332.72       296.95 o
  -1   3   3        178.44        274.06       182.93 o
   1   3   3       5658.85       5481.28       251.23 o
   3   3   3       1627.94       1402.78       205.45 o
   5   3   3        828.91        923.07       273.51 o
   7   3   3        604.55        551.14       441.21 o
  -8   4   3       1044.92        853.50       235.15 o
  -6   4   3        178.00        854.64       249.73 o
  -4   4   3       4535.64       4655.06       231.45 o
  -2   4   3        933.23        974.66       257.19 o
   0   4   3       3466.61       3848.65       301.12 o
   2   4   3       3722.71       3726.45       242.64 o
   4   4   3        129.12        157.33       220.00 o
   6   4   3        575.42        527.09       330.18 o
  -9   5   3        298.53        384.51       285.67 o
  -7   5   3        753.45        735.16       215.76 o
  -5   5   3       4118.02       4629.66       307.21 o
  -3   5   3      10259.72      10839.29       296.71 o
  -1   5   3       7568.96       7650.86       268.93 o
   1   5   3       2086.11       1954.74       215.89 o
   3   5   3       8580.73       8604.79       277.03 o
   5   5   3       1320.12       1492.62       280.92 o
   7   5   3        287.53        278.75       314.91 o
  -8   6   3        635.72        381.88       273.96 o
  -6   6   3       3101.10       3251.70       238.03 o
  -4   6   3      14308.81      14796.59       555.07 o
  -2   6   3       2120.42       1955.32       225.10 o
   0   6   3       5495.39       5435.98       243.08 o
   2   6   3       4691.91       4284.65       276.29 o
   4   6   3       3509.45       3496.84       301.75 o
   6   6   3       2448.35       2619.34       394.11 o
  -9   7   3        143.52        237.45       424.55 o
  -7   7   3        840.77       1089.66       273.18 o
  -5   7   3       1594.08       1652.76       248.89 o
  -3   7   3       1479.34       1515.97       178.71 o
  -1   7   3       2177.30       2362.67       230.20 o
   1   7   3        634.64        565.92       183.18 o
   3   7   3       2088.84       2235.07       211.79 o
   5   7   3       1327.63       1229.75       224.08 o
   7   7   3        231.82        333.42       329.57 o
  -8   8   3         31.63       -255.74       269.47 o
  -6   8   3       1018.51       1686.97       298.14 o
  -4   8   3       2478.51       2518.86       201.63 o
  -2   8   3       1658.37       1594.11       253.08 o
   0   8   3       1295.12       1340.74       189.04 o
   2   8   3       2881.84       2821.86       188.90 o
   4   8   3       1334.78       1445.06       225.70 o
   6   8   3        100.15         66.63       231.68 o
  -9   9   3        545.16        479.85       293.55 o
  -7   9   3        647.87        812.65       235.25 o
  -5   9   3       4990.67       5336.96       257.23 o
  -3   9   3       3779.80       3515.66       281.77 o
  -1   9   3       4526.97       4431.63       244.04 o
   1   9   3       6430.58       6308.61       219.90 o
   3   9   3       4781.02       4766.02       230.35 o
   5   9   3       1898.55       2065.46       247.89 o
   7   9   3        490.41        451.73       336.62 o
  -8  10   3       1402.96       1343.18       292.18 o
  -6  10   3       1440.98       1894.22       225.80 o
  -4  10   3       5358.71       5803.18       260.45 o
  -2  10   3       1131.62       1210.66       228.48 o
   0  10   3       3028.68       2912.81       186.19 o
   2  10   3      11932.05      12546.44       380.90 o
   4  10   3       2311.64       2206.75       204.53 o
   6  10   3        451.93        503.72       272.98 o
  -7  11   3        643.62        769.15       334.83 o
  -5  11   3        405.68        392.31       215.17 o
  -3  11   3       2229.79       2280.44       230.44 o
  -1  11   3        623.04        673.67       162.10 o
   1  11   3         16.15         30.46       134.02 o
   3  11   3        750.75        760.70       268.19 o
   5  11   3          5.63        113.57       322.28 o
   7  11   3        175.23        -76.93       504.25 o
  -8  12   3       1012.32       1050.20       404.09 o
  -6  12   3        521.53        408.29       253.09 o
  -4  12   3       2124.22       2097.96       206.58 o
  -2  12   3        796.90        740.22       215.65 o
   0  12   3        193.70        132.40       125.81 o
   2  12   3       2293.40       2305.20       208.47 o
   4  12   3       1349.04       1286.83       193.88 o
   6  12   3        117.34         95.02       329.68 o
  -7  13   3        786.95        909.08       237.35 o
  -5  13   3       2876.80       2922.14       233.82 o
  -3  13   3       4760.82       4803.33       256.49 o
  -1  13   3        983.97        990.76       157.45 o
   1  13   3       5424.91       5419.87       205.48 o
   3  13   3       4714.08       4849.47       247.34 o
   5  13   3       1502.44       1496.13       335.72 o
  -8  14   3        430.59        276.55       333.99 o
  -6  14   3       1003.22       1349.65       242.36 o
  -4  14   3       1862.46       1934.03       226.80 o
  -2  14   3       5172.08       5629.13       225.41 o
   0  14   3       2855.24       2918.36       209.89 o
   2  14   3       1358.17       1436.60       221.03 o
   4  14   3       2807.02       2636.40       284.24 o
   6  14   3        331.58        470.40       329.05 o
  -7  15   3         35.30        396.07       387.48 o
  -5  15   3        180.50         48.98       217.93 o
  -3  15   3        595.18        559.08       218.12 o
  -1  15   3         54.33        159.12       168.93 o
   1  15   3        265.91        389.46       264.30 o
   3  15   3        796.49        743.63       336.29 o
   5  15   3        183.53        -23.97       268.86 o
  -6  16   3        414.21        801.73       233.10 o
  -4  16   3       3342.56       3153.71       277.60 o
  -2  16   3        929.23        991.61       175.64 o
   0  16   3        868.98        989.14       173.60 o
   2  16   3       1218.46       1547.35       265.53 o
   4  16   3       1312.29       1312.38       333.96 o
   6  16   3        377.48        366.26       353.50 o
  -7  17   3        706.12        273.70       415.00 o
  -5  17   3       2629.54       2569.07       283.56 o
  -3  17   3       7164.59       7068.24       196.78 o
  -1  17   3       2436.25       2562.67       203.91 o
   1  17   3       1487.10       1660.25       194.62 o
   3  17   3       1612.19       1693.87       239.17 o
   5  17   3        704.65        628.90       308.43 o
  -6  18   3        213.33        -57.38       334.34 o
  -4  18   3       2791.95       2783.44       225.05 o
  -2  18   3       1514.81       1677.56       175.37 o
   0  18   3       2170.28       2186.18       168.52 o
   2  18   3        665.80        848.60       329.23 o
   4  18   3        985.01        874.91       272.90 o
  -5  19   3         15.90       -211.01       211.01 o
  -3  19   3        325.52        408.88       191.06 o
  -1  19   3        161.18         73.16       186.41 o
   1  19   3         51.22         25.70       267.73 o
   3  19   3        225.66        113.19       231.12 o
   5  19   3          9.35       -249.94       367.19 o
  -6  20   3        761.77        653.18       339.19 o
  -4  20   3       2288.16       2121.41       248.02 o
  -2  20   3       1666.90       1815.97       216.60 o
   0  20   3        447.80        594.17       212.37 o
   2  20   3       2160.04       2220.46       338.31 o
   4  20   3        489.36        144.16       290.68 o
  -5  21   3       2658.59       2803.48       344.32 o
  -3  21   3        569.93        674.42       192.56 o
  -1  21   3       2041.10       2250.75       219.61 o
   1  21   3       1485.82       1735.22       242.40 o
   3  21   3       1605.92       1315.33       290.75 o
  -4  22   3        301.18        328.06       233.44 o
  -2  22   3         54.15         87.57       209.65 o
   0  22   3        676.12        687.82       234.94 o
   2  22   3       1192.46        833.76       333.64 o
  -5  23   3        329.65        289.02       265.07 o
  -3  23   3         72.87         29.03       256.10 o
  -1  23   3        186.85        -11.71       271.13 o
   1  23   3        135.20        134.84       329.72 o
   3  23   3         45.43        -64.77       335.51 o
  -4  24   3       1213.67       1055.96       246.74 o
  -2  24   3        719.65        689.72       289.08 o
   0  24   3       1362.97       1039.95       533.28 o
   2  24   3       1724.41       1261.33       345.01 o
  -3  25   3       1808.80       1367.14       271.64 o
  -1  25   3        734.89        676.43       262.92 o
   1  25   3        835.76        770.53       401.60 o
  -2  26   3        833.77        432.00       299.89 o
   0  26   3        194.18         -2.01       345.81 o
  -8   0   4        868.06        793.48       334.80 o
  -6   0   4        789.50        713.74       374.70 o
  -4   0   4      15082.40      15035.30       399.95 o
  -2   0   4      26183.22      26963.64       625.58 o
   0   0   4       3655.51       3519.74       417.16 o
   2   0   4       7720.84       7481.27       349.77 o
   4   0   4       6563.59       7143.91       385.56 o
   6   0   4        200.20        251.25       332.64 o
  -9   1   4       1397.60       1499.95       290.28 o
  -7   1   4        356.30        277.60       214.39 o
  -5   1   4      12493.76      13028.47       513.23 o
  -3   1   4      13921.00      15460.70       442.00 o
  -1   1   4       2572.18       2471.92       212.61 o
   1   1   4        195.48         96.86       150.39 o
   3   1   4       2253.51       2557.02       224.96 o
   5   1   4       1171.49       1137.42       248.77 o
   7   1   4         14.04         11.30       305.15 o
  -8   2   4        233.03       -114.15       270.47 o
  -6   2   4        884.95        870.16       221.06 o
  -4   2   4         92.50         26.01       156.35 o
  -2   2   4       1674.75       1841.82       264.33 o
   0   2   4       2527.42       2739.81       279.75 o
   2   2   4       3426.49       3628.93       221.22 o
   4   2   4         12.32        -16.40       204.64 o
   6   2   4        503.83        334.31       259.95 o
  -9   3   4       1923.34       1532.88       414.44 o
  -7   3   4        180.29        138.79       185.69 o
  -5   3   4       2317.29       2592.09       235.34 o
  -3   3   4      11552.35      12206.28       299.44 o
  -1   3   4       2218.56       2050.34       269.22 o
   1   3   4       2895.34       3013.81       211.49 o
   3   3   4       3896.96       4214.92       306.74 o
   5   3   4        485.68        429.40       327.40 o
   7   3   4        303.00         -3.22       419.47 o
  -8   4   4        651.79        644.16       270.84 o
  -6   4   4       3630.19       3875.76       238.50 o
  -4   4   4       2886.12       3074.64       208.51 o
  -2   4   4       6039.45       6384.86       295.27 o
   0   4   4       4444.36       4229.26       292.11 o
   2   4   4       3836.71       3761.78       210.53 o
   4   4   4       5207.53       5474.64       532.75 o
   6   4   4       1535.84       1588.90       341.27 o
  -9   5   4        733.17        507.43       290.78 o
  -7   5   4       1236.44       1190.38       220.78 o
  -5   5   4       1331.63       1429.19       272.71 o
  -3   5   4        740.32        542.35       232.59 o
  -1   5   4       1042.48       1194.34       206.32 o
   1   5   4        325.54        217.57       202.34 o
   3   5   4       1472.51       1427.87       231.59 o
   5   5   4        824.01        809.61       274.95 o
   7   5   4        807.93        693.91       441.67 o
  -8   6   4          4.61       -223.25       270.36 o
  -6   6   4         35.85       -143.25       261.92 o
  -4   6   4       2241.72       2207.02       199.71 o
  -2   6   4        259.70        168.17       164.33 o
   0   6   4        623.44        591.38       173.33 o
   2   6   4       2274.44       2272.14       205.40 o
   4   6   4        492.16        401.93       265.66 o
   6   6   4         25.58         -6.01       319.04 o
  -9   7   4        146.18        -36.63       291.96 o
  -7   7   4       6365.99       6814.50       270.90 o
  -5   7   4       2669.64       3073.05       223.14 o
  -3   7   4       6942.06       7024.54       545.00 o
  -1   7   4       9041.04       9367.69       291.41 o
   1   7   4       1345.28       1123.24       201.42 o
   3   7   4       2044.06       1824.55       204.89 o
   5   7   4       1697.54       1897.09       278.55 o
  -8   8   4       3173.79       2898.29       498.80 o
  -6   8   4       2132.89       2361.03       246.67 o
  -4   8   4       1777.70       1713.16       274.72 o
  -2   8   4      13331.51      13909.97       490.16 o
   0   8   4       2241.81       2100.62       163.28 o
   2   8   4       5444.27       5463.23       264.16 o
   4   8   4        540.24        457.63       264.61 o
   6   8   4       1156.12        942.28       411.22 o
  -9   9   4        358.32        493.88       453.52 o
  -7   9   4         95.07         78.94       229.99 o
  -5   9   4        840.57        979.92       220.05 o
  -3   9   4         59.33        144.40       169.53 o
  -1   9   4       3992.84       4326.56       230.55 o
   1   9   4       2378.57       2259.56       166.47 o
   3   9   4        862.93        798.23       266.57 o
   5   9   4        737.89        857.38       234.69 o
  -8  10   4        384.17        -31.50       330.00 o
  -6  10   4        335.41        205.19       210.29 o
  -4  10   4        255.39        345.73       220.45 o
  -2  10   4        998.81       1293.58       189.53 o
   0  10   4       2022.43       2027.42       171.98 o
   2  10   4        925.80       1192.53       224.54 o
   4  10   4       3891.32       3742.89       293.42 o
   6  10   4        352.39        117.66       339.72 o
  -7  11   4        260.56         -4.10       328.07 o
  -5  11   4       3073.77       3123.14       208.46 o
  -3  11   4       7330.81       7641.07       313.71 o
  -1  11   4       1963.33       2039.36       170.34 o
   1  11   4       2330.00       2433.41       210.62 o
   3  11   4       3792.37       3956.45       214.20 o
   5  11   4       3078.25       2913.29       350.12 o
  -8  12   4        684.22        602.13       333.54 o
  -6  12   4        519.95        703.00       235.81 o
  -4  12   4       5827.35       6214.11       259.88 o
  -2  12   4       3048.95       3012.51       285.98 o
   0  12   4        369.75        528.29       195.13 o
   2  12   4       3010.68       3499.89       281.40 o
   4  12   4       2940.56       2663.58       250.67 o
   6  12   4        369.29        112.87       414.13 o
  -7  13   4        157.26       -286.24       329.89 o
  -5  13   4        165.91         67.31       213.07 o
  -3  13   4       1123.97       1062.56       220.45 o
  -1  13   4        984.67       1000.75       195.90 o
   1  13   4        546.05        600.58       174.06 o
   3  13   4        765.62        633.36       190.29 o
   5  13   4        250.62        317.83       401.85 o
  -8  14   4        247.74        -76.99       461.58 o
  -6  14   4         59.19        137.99       267.54 o
  -4  14   4       3961.89       4237.22       240.12 o
  -2  14   4       1429.55       1522.41       165.35 o
   0  14   4       1308.63       1424.02       174.97 o
   2  14   4       1058.57       1312.17       355.56 o
   4  14   4        451.91        350.90       232.03 o
  -7  15   4        885.33        654.21       407.87 o
  -5  15   4       1538.32       1579.77       238.29 o
  -3  15   4      11840.92      12510.04       273.93 o
  -1  15   4        896.97        997.22       159.95 o
   1  15   4        787.14       1176.12       359.11 o
   3  15   4       5716.48       5998.73       268.09 o
   5  15   4        777.27        938.00       289.86 o
  -6  16   4        973.31        807.58       333.79 o
  -4  16   4       5649.04       5821.63       255.17 o
  -2  16   4       2496.99       2670.19       185.07 o
   0  16   4       1391.02       1299.11       161.73 o
   2  16   4        282.08        475.95       269.86 o
   4  16   4       1669.29       1356.28       342.93 o
  -7  17   4         74.71         49.27       291.77 o
  -5  17   4        267.53        317.73       358.65 o
  -3  17   4         87.18         68.73       150.79 o
  -1  17   4        608.04        623.86       187.67 o
   1  17   4        107.73        -79.07       223.57 o
   3  17   4        257.78        115.63       266.90 o
   5  17   4        203.48        185.85       349.55 o
  -6  18   4        982.46        981.05       330.95 o
  -4  18   4       1303.11       1554.02       274.50 o
  -2  18   4       1056.36       1148.28       172.60 o
   0  18   4        984.98        857.32       156.44 o
   2  18   4       1910.39       1807.22       376.10 o
   4  18   4        917.78        653.09       339.19 o
  -5  19   4       1453.79       1060.93       200.81 o
  -3  19   4       2965.88       3124.06       224.10 o
  -1  19   4       2737.03       2942.15       222.62 o
   1  19   4       2217.64       2062.06       473.24 o
   3  19   4       1775.94       1338.36       412.42 o
  -6  20   4       1024.26        924.20       266.23 o
  -4  20   4        109.54        -87.60       208.65 o
  -2  20   4       1247.59       1326.07       212.10 o
   0  20   4       2277.13       2219.57       222.06 o
   2  20   4        655.53        614.64       270.16 o
   4  20   4         24.16       -105.80       497.71 o
  -5  21   4       1193.02       1015.07       295.87 o
  -3  21   4        186.58         58.07       210.06 o
  -1  21   4         93.01        119.13       188.86 o
   1  21   4        350.63        164.89       271.10 o
   3  21   4         89.72       -209.31       335.70 o
  -4  22   4       1270.46       1307.44       295.76 o
  -2  22   4       3505.91       3461.95       209.64 o
   0  22   4        715.58        479.07       197.34 o
   2  22   4        437.55        698.66       406.65 o
  -3  23   4       1009.51        518.35       264.45 o
  -1  23   4       3674.78       3870.11       274.28 o
   1  23   4       1414.87       1097.27       345.74 o
  -2  24   4         94.99        167.34       256.62 o
   0  24   4        180.28        -36.93       531.53 o
  -3  25   4        170.69        344.15       498.52 o
  -1  25   4        493.65        279.68       265.56 o
  -9   1   5       1421.54        996.04       403.72 o
  -7   1   5        146.03         91.04       257.53 o
  -5   1   5       2538.17       2803.80       237.59 o
  -3   1   5       2822.44       2964.50       209.56 o
  -1   1   5       4622.81       4435.71       244.90 o
   1   1   5       1752.02       1794.14       173.37 o
   3   1   5       1648.77       1842.99       224.01 o
   5   1   5       2008.44       2122.33       293.19 o
  -8   2   5       3126.24       3015.73       253.08 o
  -6   2   5        787.25        857.58       215.91 o
  -4   2   5       8472.63       8411.71       324.26 o
  -2   2   5      10705.41      10944.71       427.54 o
   0   2   5       2974.22       2893.14       255.87 o
   2   2   5       2334.09       2242.58       231.73 o
   4   2   5       1765.83       1720.05       279.41 o
   6   2   5       1035.60       1151.92       419.65 o
  -9   3   5        500.87        471.05       330.78 o
  -7   3   5       1280.43       1359.17       216.09 o
  -5   3   5        985.86       1174.38       194.86 o
  -3   3   5        292.75        268.41       150.50 o
  -1   3   5       8735.23       9268.73       336.58 o
   1   3   5         16.78        -61.49       165.30 o
   3   3   5       1872.96       2243.57       284.51 o
   5   3   5        928.73        974.97       333.26 o
  -8   4   5        168.10        185.87       266.71 o
  -6   4   5        488.56        487.78       265.72 o
  -4   4   5         17.35        -12.95       148.95 o
  -2   4   5       2375.20       2406.24       184.02 o
   0   4   5        164.42        292.72       173.53 o
   2   4   5         63.79        178.65       263.45 o
   4   4   5        215.82        272.88       328.49 o
   6   4   5        171.44         99.49       408.59 o
  -9   5   5        787.04        751.71       292.92 o
  -7   5   5       2749.28       2908.99       286.40 o
  -5   5   5        133.36          0.18       263.25 o
  -3   5   5       2872.86       2780.57       387.89 o
  -1   5   5       4969.78       5006.33       219.46 o
   1   5   5       2169.02       2251.50       220.57 o
   3   5   5       3743.86       4009.99       260.34 o
   5   5   5       1430.59       1335.83       286.32 o
  -8   6   5       3438.95       3263.15       258.21 o
  -6   6   5       1709.05       1743.83       198.73 o
  -4   6   5       3625.47       3706.93       217.60 o
  -2   6   5       6671.17       6816.08       275.05 o
   0   6   5       4223.76       4259.55       180.76 o
   2   6   5       1876.37       2077.77       280.63 o
   4   6   5       1689.20       2001.24       342.30 o
   6   6   5        848.26        886.43       340.34 o
  -9   7   5        108.90        331.30       404.28 o
  -7   7   5        598.05        566.13       235.19 o
  -5   7   5       1900.29       1956.93       199.42 o
  -3   7   5        965.88        955.14       181.08 o
  -1   7   5       2114.17       2068.96       202.16 o
   1   7   5        599.88        646.17       250.09 o
   3   7   5        693.33        751.77       264.31 o
   5   7   5        154.05       -138.72       274.97 o
  -8   8   5        608.04        328.50       280.79 o
  -6   8   5        670.60        580.49       214.78 o
  -4   8   5        188.79        213.51       215.96 o
  -2   8   5       1679.21       1659.18       171.27 o
   0   8   5        550.69        442.27       193.04 o
   2   8   5         63.27        100.09       213.21 o
   4   8   5        264.71        114.86       329.25 o
   6   8   5         58.30       -159.68       340.56 o
  -7   9   5       1219.86       1376.18       273.09 o
  -5   9   5       1477.08       1575.04       199.62 o
  -3   9   5       7748.05       8084.15       251.70 o
  -1   9   5       3384.49       3670.90       225.15 o
   1   9   5       3016.22       3226.49       226.23 o
   3   9   5        858.60        950.66       265.46 o
   5   9   5       1624.46       1635.35       341.19 o
  -8  10   5       1084.52        949.64       290.61 o
  -6  10   5       1133.48       1086.57       262.66 o
  -4  10   5       2213.73       2447.22       204.98 o
  -2  10   5      11599.35      12230.08       978.83 o
   0  10   5       1099.44       1261.97       178.73 o
   2  10   5       1002.92       1230.60       206.77 o
   4  10   5       1147.87        982.87       336.82 o
  -7  11   5         85.53        215.40       266.93 o
  -5  11   5       1188.86       1090.33       191.57 o
  -3  11   5        181.92        182.89       293.99 o
  -1  11   5       1973.75       1889.08       188.91 o
   1  11   5        501.62        353.16       199.65 o
   3  11   5         67.03        114.91       266.16 o
   5  11   5        301.75        203.78       331.25 o
  -8  12   5         79.33        190.08       285.10 o
  -6  12   5       1537.80       1381.48       277.10 o
  -4  12   5       1562.52       1585.11       268.53 o
  -2  12   5       3312.80       3651.73       217.04 o
   0  12   5        635.22        634.20       191.23 o
   2  12   5        103.29        109.62       183.56 o
   4  12   5        652.42        483.03       279.26 o
  -7  13   5        702.03        313.23       336.63 o
  -5  13   5       1104.49       1207.99       219.46 o
  -3  13   5       7036.50       7041.12       240.20 o
  -1  13   5       4338.49       4624.08       214.67 o
   1  13   5        956.19       1044.43       173.52 o
   3  13   5        893.30       1190.82       275.07 o
   5  13   5       1632.62       1341.57       417.03 o
  -8  14   5        577.26        736.64       292.69 o
  -6  14   5        216.03        183.82       328.24 o
  -4  14   5       2041.09       2118.34       226.33 o
  -2  14   5       1376.71       1351.27       179.09 o
   0  14   5       2143.76       2351.27       199.74 o
   2  14   5       1906.47       2065.23       281.66 o
   4  14   5        753.54        199.43       408.29 o
  -7  15   5        353.52        -19.81       406.17 o
  -5  15   5         29.02         32.29       266.47 o
  -3  15   5         63.47        100.02       211.14 o
  -1  15   5        544.48        601.21       215.01 o
   1  15   5        100.71          5.31       208.77 o
   3  15   5        101.74        -22.72       272.72 o
  -6  16   5        638.94        633.98       235.92 o
  -4  16   5       1529.20       1618.15       276.92 o
  -2  16   5       1018.56       1233.64       219.59 o
   0  16   5       1826.82       2016.30       196.03 o
   2  16   5        591.54        568.83       273.38 o
   4  16   5        850.64        722.95       320.52 o
  -7  17   5       2253.99       1347.82       353.96 o
  -5  17   5        612.26        760.03       270.09 o
  -3  17   5       4498.10       4891.38       255.94 o
  -1  17   5       1926.54       1825.35       217.43 o
   1  17   5        986.66       1282.85       237.18 o
   3  17   5       2313.03       2210.22       344.34 o
  -6  18   5       1641.23       1720.89       405.90 o
  -4  18   5        729.40        480.09       215.66 o
  -2  18   5        932.60        748.77       214.52 o
   0  18   5        814.56        893.50       237.95 o
   2  18   5        745.87        904.93       332.95 o
  -5  19   5         80.48         98.26       328.30 o
  -3  19   5         97.70        123.62       232.35 o
  -1  19   5         38.50        113.18       190.38 o
   1  19   5        551.82        325.32       270.58 o
   3  19   5         19.08        316.50       284.13 o
  -6  20   5        573.45        528.22       297.96 o
  -4  20   5        273.38        391.96       232.89 o
  -2  20   5       1856.39       1688.02       220.47 o
   0  20   5        927.11        843.06       209.95 o
   2  20   5        361.04        431.29       335.49 o
  -5  21   5        714.49        855.19       261.28 o
  -3  21   5       2318.05       2152.23       268.28 o
  -1  21   5       1436.46       1241.94       245.09 o
   1  21   5       1370.90       1623.93       368.90 o
  -4  22   5        414.00        234.58       261.61 o
  -2  22   5        359.60        260.10       259.89 o
   0  22   5        767.56        558.21       259.34 o
  -3  23   5        148.00         23.89       258.93 o
  -1  23   5        146.81        -17.16       260.40 o
   1  23   5          0.86        241.53       346.98 o
  -2  24   5       2051.63       1798.78       301.41 o
  -8   0   6       2184.95       1969.20       480.94 o
  -6   0   6       9074.78       9372.41       436.67 o
  -4   0   6       3348.22       3478.47       306.31 o
  -2   0   6       1969.80       1984.41       249.82 o
   0   0   6       3542.29       3876.42       426.07 o
   2   0   6       3096.88       3163.68       333.74 o
   4   0   6       1283.63       1381.42       455.95 o
  -9   1   6         89.59        154.06       287.36 o
  -7   1   6       4925.67       5536.94       259.35 o
  -5   1   6       3649.82       3990.49       285.18 o
  -3   1   6       1573.06       1521.51       227.69 o
  -1   1   6       2437.65       2488.06       207.67 o
   1   1   6        781.06        915.95       195.55 o
   3   1   6        756.03        712.00       213.41 o
   5   1   6        410.84        462.26       494.87 o
  -8   2   6         81.00        -53.32       269.06 o
  -6   2   6       1037.59       1279.02       189.04 o
  -4   2   6        985.57        932.78       196.63 o
  -2   2   6       2477.54       2517.54       206.03 o
   0   2   6       1069.00       1206.53       276.46 o
   2   2   6        152.19        126.68       203.21 o
   4   2   6        213.25        276.11       324.66 o
  -9   3   6        721.30        578.50       340.06 o
  -7   3   6       3032.83       3411.63       421.15 o
  -5   3   6       2787.64       2872.22       276.19 o
  -3   3   6       1527.43       1554.27       264.35 o
  -1   3   6       4214.11       4460.60       267.05 o
   1   3   6       1740.64       1940.09       187.40 o
   3   3   6        418.23        559.39       291.51 o
   5   3   6        864.62        669.86       453.58 o
  -8   4   6       3730.82       3910.34       297.24 o
  -6   4   6        243.90        431.11       209.76 o
  -4   4   6       3081.21       3117.24       211.22 o
  -2   4   6       4462.62       4596.00       261.85 o
   0   4   6       5605.00       5914.96       442.69 o
   2   4   6       1294.21       1468.49       229.50 o
   4   4   6       1797.05       2078.54       346.51 o
  -9   5   6        418.94        253.10       340.72 o
  -7   5   6        463.98        443.47       232.69 o
  -5   5   6        220.17        238.63       183.86 o
  -3   5   6       1769.39       1776.66       202.20 o
  -1   5   6       5145.10       5353.22       313.32 o
   1   5   6        850.02       1024.66       213.51 o
   3   5   6       1010.48        972.23       335.61 o
   5   5   6        466.67        510.64       338.74 o
  -8   6   6        102.85        375.88       366.43 o
  -6   6   6        193.04        306.04       257.34 o
  -4   6   6         26.63       -126.06       211.28 o
  -2   6   6        525.90        669.36       219.93 o
   0   6   6       1476.49       1508.08       200.50 o
   2   6   6        206.59        223.89       260.58 o
   4   6   6        258.49        132.95       269.07 o
  -9   7   6       2779.04       2143.52       512.48 o
  -7   7   6       1747.03       1732.31       285.47 o
  -5   7   6       1237.67       1077.45       193.62 o
  -3   7   6       9163.00       9485.92       288.46 o
  -1   7   6       9789.34      10687.88       346.53 o
   1   7   6        377.77        417.20       210.65 o
   3   7   6        726.08        752.66       275.62 o
   5   7   6        248.06        235.14       333.99 o
  -8   8   6       1801.67       1121.55       343.14 o
  -6   8   6        703.62        832.60       232.73 o
  -4   8   6       1970.08       2388.30       365.47 o
  -2   8   6       5655.77       6078.90       305.23 o
   0   8   6       9475.56      10051.85       400.50 o
   2   8   6         19.75          6.42       209.70 o
   4   8   6       1037.12        989.15       280.90 o
  -7   9   6        328.72        278.11       263.52 o
  -5   9   6        244.36        206.26       211.88 o
  -3   9   6       1139.19       1205.19       268.99 o
  -1   9   6        854.90        841.95       195.02 o
   1   9   6        972.96        937.03       266.71 o
   3   9   6        419.04        428.09       271.53 o
   5   9   6         33.84        217.29       407.92 o
  -8  10   6        464.84        248.30       332.12 o
  -6  10   6         64.98        170.26       264.30 o
  -4  10   6        621.40        462.66       187.26 o
  -2  10   6       5623.24       6053.82       236.44 o
   0  10   6        582.71        691.59       172.45 o
   2  10   6       2082.13       2219.33       280.58 o
   4  10   6        452.86        502.67       326.39 o
  -7  11   6       1301.89       1296.49       275.62 o
  -5  11   6       2023.22       2035.13       236.75 o
  -3  11   6       1808.06       1839.31       226.16 o
  -1  11   6       3384.93       3621.65       197.29 o
   1  11   6       3093.27       3374.24       303.25 o
   3  11   6        834.33        777.95       243.35 o
  -8  12   6        714.89        599.79       294.64 o
  -6  12   6       3423.47       3795.37       344.18 o
  -4  12   6        805.83       1013.40       217.05 o
  -2  12   6       2355.27       2763.10       231.17 o
   0  12   6       1477.70       1384.37       234.63 o
   2  12   6       2868.26       2842.35       342.64 o
   4  12   6        333.70        606.06       407.46 o
  -7  13   6        145.02        363.95       282.12 o
  -5  13   6        184.09         77.75       234.25 o
  -3  13   6        362.80        478.28       258.22 o
  -1  13   6        187.52         82.83       168.06 o
   1  13   6        255.19        191.87       231.07 o
   3  13   6        360.40        307.46       274.14 o
  -6  14   6       1369.00       1158.38       240.55 o
  -4  14   6        143.86        229.38       232.48 o
  -2  14   6       1734.36       1631.13       195.23 o
   0  14   6       1194.00       1502.24       273.45 o
   2  14   6        246.02         12.08       271.84 o
   4  14   6        435.90        343.80       336.62 o
  -7  15   6       2183.47       1817.93       357.24 o
  -5  15   6       2200.97       2110.42       284.79 o
  -3  15   6        940.89        913.42       270.40 o
  -1  15   6       3195.56       3675.06       281.86 o
   1  15   6       2115.93       2332.13       340.06 o
   3  15   6        306.19        345.94       334.38 o
  -6  16   6       1713.97       1385.54       299.81 o
  -4  16   6       1338.11       1537.47       274.10 o
  -2  16   6       2466.71       2403.77       244.20 o
   0  16   6        561.12        584.23       236.20 o
   2  16   6       1330.87       1145.44       290.78 o
  -5  17   6         22.92        174.74       277.91 o
  -3  17   6        966.05       1005.57       210.08 o
  -1  17   6        333.86        224.79       206.99 o
   1  17   6        108.21        455.87       227.18 o
   3  17   6        345.96        514.81       334.80 o
  -6  18   6         67.16        -18.11       629.23 o
  -4  18   6        287.09        265.32       238.26 o
  -2  18   6       1066.94        904.07       218.00 o
   0  18   6       2616.51       2288.59       248.30 o
   2  18   6         66.82        -20.82       330.08 o
  -5  19   6        410.14        731.84       329.78 o
  -3  19   6       1742.23       1442.70       244.87 o
  -1  19   6       1509.81       1291.63       244.08 o
   1  19   6       1121.60       1340.25       337.25 o
  -4  20   6        250.37        578.60       233.78 o
  -2  20   6       1626.80       1681.96       294.92 o
   0  20   6        229.45         72.20       256.96 o
   2  20   6         99.55        461.67       488.67 o
  -3  21   6        187.49        138.57       237.11 o
  -1  21   6        162.32        307.62       256.27 o
   1  21   6         77.32       -122.50       338.08 o
  -4  22   6        425.44        -94.33       503.82 o
  -2  22   6       1951.09       1569.15       304.47 o
   0  22   6        420.25        312.78       244.51 o
  -9   1   7        403.09        320.52       348.20 o
  -7   1   7       2496.07       2518.14       250.42 o
  -5   1   7        854.23        884.59       188.88 o
  -3   1   7       1235.07       1308.33       196.99 o
  -1   1   7       1994.26       2150.52       279.61 o
   1   1   7       2084.16       2103.97       202.91 o
   3   1   7        397.42        427.11       314.93 o
  -8   2   7       1486.35       1265.44       336.05 o
  -6   2   7       4615.75       5638.28       296.68 o
  -4   2   7       2112.01       2548.99       227.81 o
  -2   2   7       4129.18       4344.52       251.56 o
   0   2   7       5486.66       5907.66       333.46 o
   2   2   7       1038.17       1173.40       268.13 o
   4   2   7        647.87        641.38       448.11 o
  -9   3   7         76.67       -410.67       504.25 o
  -7   3   7        750.56        743.35       271.64 o
  -5   3   7       1517.54       1531.75       218.66 o
  -3   3   7       1233.26       1274.48       198.48 o
  -1   3   7        648.74        656.70       221.73 o
   1   3   7       1713.80       1692.68       206.84 o
   3   3   7        255.60         86.41       329.01 o
  -8   4   7        124.28        319.10       280.76 o
  -6   4   7        653.13        734.11       268.81 o
  -4   4   7        212.45        152.35       211.56 o
  -2   4   7        114.31        142.61       210.87 o
   0   4   7       1064.73       1048.19       223.50 o
   2   4   7          7.12        101.64       326.40 o
   4   4   7         66.94        137.06       400.42 o
  -7   5   7       1312.59       1432.34       334.26 o
  -5   5   7       1091.98       1272.75       218.55 o
  -3   5   7       1175.36       1339.49       222.18 o
  -1   5   7       3133.04       3175.08       242.80 o
   1   5   7       1679.02       1850.21       218.60 o
   3   5   7        484.98        522.62       238.72 o
  -8   6   7       1527.17       1491.77       342.49 o
  -6   6   7       1674.22       1637.78       334.11 o
  -4   6   7       2825.17       3175.27       204.89 o
  -2   6   7       2178.95       2410.59       227.92 o
   0   6   7       6192.34       6305.51       236.94 o
   2   6   7        569.94        655.82       236.96 o
   4   6   7        742.34        579.63       338.07 o
  -7   7   7       1425.27       1264.65       241.83 o
  -5   7   7        107.28        -47.08       209.16 o
  -3   7   7       1606.04       1569.03       200.56 o
  -1   7   7        914.73        902.66       267.82 o
   1   7   7       1143.05        953.76       223.04 o
   3   7   7        371.09        374.11       330.90 o
  -8   8   7        337.27        439.60       334.28 o
  -6   8   7         97.19        111.90       230.37 o
  -4   8   7       1163.04        984.06       263.48 o
  -2   8   7       1554.03       1636.12       244.18 o
   0   8   7       1307.54       1277.82       177.36 o
   2   8   7        752.60        710.33       273.44 o
   4   8   7        152.30        155.35       410.87 o
  -7   9   7       1616.95       1517.20       285.14 o
  -5   9   7       1141.63       1337.15       237.17 o
  -3   9   7        501.84        624.88       216.67 o
  -1   9   7       4480.27       4768.32       199.25 o
   1   9   7       1065.53       1037.05       273.91 o
   3   9   7        998.84       1007.33       407.71 o
  -8  10   7       1057.39        883.10       340.58 o
  -6  10   7       2345.80       2459.86       521.93 o
  -4  10   7        333.89        224.73       187.16 o
  -2  10   7        988.47       1090.10       223.24 o
   0  10   7       3320.07       3472.11       249.73 o
   2  10   7        834.51        813.20       335.20 o
   4  10   7        471.49        354.15       354.90 o
  -7  11   7        501.20        618.98       401.81 o
  -5  11   7        548.74        529.93       234.02 o
  -3  11   7        574.40        391.78       213.61 o
  -1  11   7        933.45        904.89       187.28 o
   1  11   7         18.74         75.75       229.78 o
   3  11   7        376.75        350.84       334.90 o
  -6  12   7       1383.92       1171.63       279.70 o
  -4  12   7         21.30         -7.28       264.15 o
  -2  12   7        755.90        876.40       312.71 o
   0  12   7        676.26        854.44       218.74 o
   2  12   7        717.58        757.63       239.79 o
  -7  13   7       1787.41       1519.76       346.92 o
  -5  13   7       2138.89       2389.49       246.40 o
  -3  13   7        183.49        260.77       264.58 o
  -1  13   7       2384.37       2824.96       247.51 o
   1  13   7       2084.81       2386.38       284.14 o
   3  13   7        750.60        462.35       340.94 o
  -6  14   7       1056.90       1124.93       290.61 o
  -4  14   7       1081.19       1145.24       238.76 o
  -2  14   7       3042.67       3259.99       245.75 o
   0  14   7        397.14        588.42       207.42 o
   2  14   7        844.75        727.89       342.30 o
  -5  15   7        399.17        348.38       285.28 o
  -3  15   7        557.86        543.09       236.31 o
  -1  15   7         99.35       -162.91       211.31 o
   1  15   7        169.43        121.67       285.67 o
  -6  16   7        580.02        423.49       290.11 o
  -4  16   7        366.79        254.61       239.03 o
  -2  16   7        690.14        564.22       215.16 o
   0  16   7        656.76        474.44       237.95 o
   2  16   7        375.99        561.63       338.69 o
  -5  17   7       2589.12       2992.13       366.97 o
  -3  17   7       1338.66       1173.17       202.13 o
  -1  17   7       2249.97       2366.74       248.98 o
   1  17   7       1393.97       1477.40       340.30 o
  -4  18   7        523.70        233.01       261.94 o
  -2  18   7        682.06        727.03       258.90 o
   0  18   7        773.88        549.30       337.26 o
  -5  19   7         73.87         15.06       294.53 o
  -3  19   7        235.38        155.57       234.60 o
  -1  19   7        542.83        482.54       261.73 o
   1  19   7         18.54        225.38       404.00 o
  -4  20   7        698.94        730.72       241.88 o
  -2  20   7        737.23        585.54       291.91 o
   0  20   7       1194.33        548.03       312.02 o
  -8   0   8       2192.77       1963.21       431.81 o
  -6   0   8       2050.02       2821.22       471.96 o
  -4   0   8        181.76        167.90       364.29 o
  -2   0   8       1321.03        996.79       381.12 o
   0   0   8       6018.09       6392.08       538.61 o
   2   0   8        904.68        914.04       340.92 o
  -7   1   8       1358.31       1063.98       340.43 o
  -5   1   8       1516.63       1499.61       239.25 o
  -3   1   8        343.61        375.69       181.52 o
  -1   1   8       1371.75       1339.08       227.85 o
   1   1   8       1953.90       1949.77       245.75 o
   3   1   8        221.94        238.38       444.43 o
  -8   2   8        110.60        107.61       334.68 o
  -6   2   8        242.90         32.65       265.34 o
  -4   2   8        694.67        586.75       188.99 o
  -2   2   8        305.06        186.34       259.57 o
   0   2   8        538.26        593.57       268.80 o
   2   2   8        393.78        347.22       237.98 o
  -7   3   8       1970.78       1984.14       246.99 o
  -5   3   8        344.45        188.35       232.06 o
  -3   3   8       1595.16       1823.32       265.55 o
  -1   3   8       2704.51       2744.88       242.62 o
   1   3   8       2243.91       2446.52       209.82 o
   3   3   8        356.74        334.57       407.08 o
  -8   4   8        662.05        559.50       333.43 o
  -6   4   8       3086.72       3379.81       342.35 o
  -4   4   8       1003.37        885.77       220.89 o
  -2   4   8       1023.58        860.92       263.82 o
   0   4   8       1977.67       2136.15       279.02 o
   2   4   8       1917.64       2065.39       292.39 o
  -7   5   8        354.02        385.77       283.17 o
  -5   5   8       1879.40       1818.16       279.31 o
  -3   5   8        695.15        767.25       214.76 o
  -1   5   8       1095.61        979.93       222.71 o
   1   5   8       1010.47        945.70       239.34 o
   3   5   8        296.15        386.42       410.62 o
  -8   6   8        230.84        266.69       333.28 o
  -6   6   8        260.20         69.87       233.17 o
  -4   6   8         67.54        139.53       324.05 o
  -2   6   8        451.64        555.42       213.82 o
   0   6   8        102.46        110.32       267.15 o
   2   6   8        408.98        392.86       273.54 o
  -7   7   8       1102.63       1336.16       482.22 o
  -5   7   8       7201.05       7666.09       466.44 o
  -3   7   8       1309.38       1511.21       240.43 o
  -1   7   8        614.11        789.12       329.09 o
   1   7   8       1539.80       1562.60       280.88 o
   3   7   8        184.87        385.20       410.40 o
  -8   8   8        218.61        146.36       319.01 o
  -6   8   8       2680.86       2951.41       343.09 o
  -4   8   8       3383.42       3692.61       291.08 o
  -2   8   8       2747.79       3309.52       286.19 o
   0   8   8        192.28        258.70       268.80 o
   2   8   8        834.00        964.14       335.48 o
  -7   9   8        374.16        380.68       438.64 o
  -5   9   8        155.00        240.81       267.04 o
  -3   9   8       1396.62       1541.56       242.72 o
  -1   9   8       1249.16       1329.17       213.22 o
   1   9   8         92.78        176.30       232.48 o
   3   9   8        244.47        262.85       340.85 o
  -6  10   8        158.46        234.58       283.98 o
  -4  10   8       1775.81       1780.97       338.86 o
  -2  10   8       1323.36       1362.39       277.13 o
   0  10   8       1027.91        827.79       250.76 o
   2  10   8        744.70        681.30       339.21 o
  -7  11   8       1551.60       1197.23       344.33 o
  -5  11   8       1285.06       1264.95       273.56 o
  -3  11   8        439.85        417.85       232.37 o
  -1  11   8       2580.88       2642.55       250.93 o
   1  11   8        945.18        892.86       292.53 o
  -6  12   8        638.06        528.60       408.52 o
  -4  12   8        674.43        773.09       277.77 o
  -2  12   8        734.30        489.69       215.76 o
   0  12   8       3004.87       3040.17       258.32 o
   2  12   8        776.29        438.43       345.50 o
  -5  13   8         40.45         -1.71       328.71 o
  -3  13   8        737.58        505.99       238.10 o
  -1  13   8        752.99        426.05       277.22 o
   1  13   8        198.69         33.59       331.69 o
  -6  14   8       1160.79        870.96       294.79 o
  -4  14   8        409.95        419.20       330.45 o
  -2  14   8        452.35        423.60       274.29 o
   0  14   8        711.73        500.35       291.87 o
  -5  15   8       1450.53        993.49       344.76 o
  -3  15   8        395.09        287.02       257.23 o
  -1  15   8       1454.08       1759.43       293.92 o
   1  15   8       1592.99       1194.01       424.51 o
  -4  16   8        606.32        831.23       407.92 o
  -2  16   8        458.70        412.79       333.62 o
   0  16   8       1856.52       1801.35       283.32 o
  -5  17   8        106.14         80.36       499.14 o
  -3  17   8         39.19        -98.28       291.76 o
  -1  17   8         97.72       -259.90       294.12 o
  -4  18   8        317.80        370.76       288.75 o
  -2  18   8        559.89        551.56       265.47 o
  -7   1   9       1240.02       1596.85       405.91 o
  -5   1   9        958.52        857.87       275.27 o
  -3   1   9        602.08        492.30       271.54 o
  -1   1   9        288.14        261.82       268.36 o
   1   1   9       1386.30       1473.26       291.73 o
  -6   2   9       2480.87       2419.66       266.25 o
  -4   2   9       3114.47       3420.27       290.08 o
  -2   2   9        623.98        529.11       274.36 o
   0   2   9       2249.75       2287.34       208.57 o
   2   2   9       1707.05       1773.03       467.61 o
  -7   3   9        556.20        694.95       330.99 o
  -5   3   9        682.45        461.82       238.21 o
  -3   3   9        647.42        613.87       268.93 o
  -1   3   9        538.21        609.06       271.59 o
   1   3   9       1074.27        961.29       303.21 o
  -6   4   9         78.09       -149.77       330.72 o
  -4   4   9        176.54         87.00       329.00 o
  -2   4   9        197.64        172.25       269.24 o
   0   4   9        103.58         33.41       234.64 o
   2   4   9        342.81        369.85       414.29 o
  -7   5   9        359.92        496.62       404.03 o
  -5   5   9       1311.97       1493.88       242.84 o
  -3   5   9        667.82        540.14       329.87 o
  -1   5   9        202.12        221.35       233.11 o
   1   5   9       1524.87       1560.49       276.70 o
  -6   6   9       2467.16       2701.87       530.22 o
  -4   6   9       1410.29       1541.37       240.57 o
  -2   6   9       2331.18       2493.59       343.49 o
   0   6   9       1100.67       1171.97       279.75 o
   2   6   9        995.83        813.72       355.01 o
  -7   7   9        180.23        248.86       335.53 o
  -5   7   9        537.63        313.92       274.25 o
  -3   7   9        765.85        897.79       270.08 o
  -1   7   9        481.28        352.95       194.39 o
   1   7   9        352.83        384.29       409.84 o
  -6   8   9        376.79         96.72       284.79 o
  -4   8   9        374.76        112.64       273.20 o
  -2   8   9         16.05         67.74       268.00 o
   0   8   9        598.18        643.99       288.10 o
  -7   9   9        776.18        668.29       501.76 o
  -5   9   9       2304.92       2921.96       338.86 o
  -3   9   9        901.90        902.00       275.96 o
  -1   9   9        707.73        632.30       217.17 o
   1   9   9        885.10        866.57       417.31 o
  -6  10   9        789.17        639.86       336.14 o
  -4  10   9       2998.11       3276.09       336.38 o
  -2  10   9        625.86        632.20       277.83 o
   0  10   9        701.63        899.17       305.62 o
  -5  11   9        145.00        102.64       329.28 o
  -3  11   9        601.03        665.39       331.77 o
  -1  11   9         41.94        -68.24       258.49 o
   1  11   9        267.11        380.56       417.59 o
  -6  12   9        270.34        272.40       294.37 o
  -4  12   9       2198.96       2109.64       303.91 o
  -2  12   9        255.21        268.97       333.65 o
   0  12   9        439.61        461.13       277.35 o
  -5  13   9       1600.42       1470.60       344.68 o
  -3  13   9       1198.75       1628.48       335.84 o
  -1  13   9        738.23        956.36       293.45 o
  -4  14   9        441.44        195.02       339.87 o
  -2  14   9         72.73        161.16       257.98 o
  -3  15   9        230.39         43.12       263.52 o
  -1  15   9         67.98        139.03       501.39 o
  -6   0  10        707.99         77.37       589.73 o
  -4   0  10       2290.20       2361.60       426.38 o
  -2   0  10       1110.68       1531.09       568.66 o
   0   0  10        185.49         67.32       411.51 o
  -5   1  10        576.12        444.53       287.78 o
  -3   1  10       1001.03       1131.37       403.89 o
  -1   1  10        712.26        707.24       406.24 o
  -6   2  10        244.46        280.65       404.34 o
  -4   2  10        318.42        426.44       395.58 o
  -2   2  10         26.09         72.71       324.83 o
   0   2  10        165.56         98.91       291.16 o
  -5   3  10       1895.64       1551.44       344.39 o
  -3   3  10       1753.52       2018.62       295.78 o
  -1   3  10        152.97        140.14       330.51 o
  -6   4  10       1682.10       1556.62       346.41 o
  -4   4  10        785.57        711.35       334.37 o
  -2   4  10        978.32       1197.39       407.29 o
   0   4  10        633.09        588.48       263.52 o
  -5   5  10        216.21        320.17       283.69 o
  -3   5  10        393.43        409.87       406.66 o
  -1   5  10        335.23        163.64       261.48 o
  -6   6  10         98.18        229.79       292.53 o
  -4   6  10        551.72        360.14       403.81 o
  -2   6  10         92.55        -83.85       329.82 o
   0   6  10        264.32        214.89       309.17 o
  -5   7  10       1949.61       2057.30       347.54 o
  -3   7  10       1553.94       1487.77       293.08 o
  -1   7  10        352.21        511.08       259.80 o
  -4   8  10       1634.84       1868.74       303.97 o
  -2   8  10        480.80        482.25       410.01 o
  -5   9  10       1167.40        724.10       419.02 o
  -3   9  10         41.65       -161.29       336.17 o
  -1   9  10          2.57        -22.65       291.08 o
  -4  10  10        297.71        275.61       289.94 o
  -2  10  10        146.02        276.23       259.83 o
  -3  11  10       2111.89       1840.50       356.98 o
                                                
